# Supplementary material for: Dispersal of Aedes aegypti in urban environments of Miami-Dade County, Florida
Source: Parasit Vectors. 2026 May 18;19:285. doi: 10.1186/s13071-026-07445-7 (PMC13349064; doi:10.1186/s13071-026-07445-7)
Supplement: Supplementary file 2 — Supplementary Material 2. Dataset S1. Adult trapping and capture [file 13071_2026_7445_MOESM2_ESM.xlsx]

## Sheet: Capture_Redlands
trap_id	col_date	id_date	mosq_sp	marked_f	marked_m	unmarked_f	unmarked_m	bloodfed	lab_tech	note
RL1	2025-04-23	2025-04-24	Aedes aegypti	0	0	149	339	0	Yadira Diaz
RL1	2025-04-23	2025-04-24	Culex quinquefasciatus	0	0	47	162	0	Yadira Diaz
RL2	2025-04-23	2025-04-25	Aedes aegypti	0	0	77	95	0	Maday Moreno
RL2	2025-04-23	2025-04-25	Culex quinquefasciatus	0	0	72	272	0	Maday Moreno
RL3	2025-04-23	2025-04-25	Aedes aegypti	0	0	161	255	0	Maday Moreno
RL3	2025-04-23	2025-04-25	Aedes albopictus	0	0	7	1	0	Maday Moreno
RL3	2025-04-23	2025-04-25	Aedes triseriatus	0	0	1	0	0	Maday Moreno
RL3	2025-04-23	2025-04-25	Culex coronator	0	0	1	0	0	Maday Moreno
RL3	2025-04-23	2025-04-25	Culex erraticus	0	0	1	0	0	Maday Moreno
RL3	2025-04-23	2025-04-25	Culex quinquefasciatus	0	0	37	86	1	Maday Moreno
RL4	2025-04-23	2025-04-25	Aedes aegypti	0	0	66	18	0	Maday Moreno
RL4	2025-04-23	2025-04-25	Aedes albopictus	0	0	2	0	0	Maday Moreno
RL4	2025-04-23	2025-04-25	Culex quinquefasciatus	0	0	28	16	0	Maday Moreno
RL5	2025-04-23	2025-04-25	Aedes aegypti	0	0	31	27	0	Maday Moreno
RL5	2025-04-23	2025-04-25	Culex coronator	0	0	0	0	1	Maday Moreno
RL5	2025-04-23	2025-04-25	Culex quinquefasciatus	0	0	1	3	1	Maday Moreno
RL6	2025-04-23	2025-04-24	Aedes aegypti	0	0	12	7	0	Yadira Diaz
RL6	2025-04-23	2025-04-24	Anopheles atropos	0	0	1	0	0	Yadira Diaz
RL6	2025-04-23	2025-04-24	Culex quinquefasciatus	0	0	2	0	0	Yadira Diaz
RL7	2025-04-23	2025-04-24	Aedes aegypti	0	0	75	66	0	Monica Ramirez
RL7	2025-04-23	2025-04-24	Culex quinquefasciatus	0	0	21	11	0	Monica Ramirez
RL8	2025-04-23	2025-04-24	Aedes aegypti	0	0	117	98	0	Monica Ramirez
RL8	2025-04-23	2025-04-24	Aedes albopictus	0	0	1	0	0	Monica Ramirez
RL8	2025-04-23	2025-04-24	Culex quinquefasciatus	0	0	19	34	0	Monica Ramirez
RL10	2025-04-23	2025-04-25	Aedes aegypti	0	0	16	11	0	Maday Moreno
RL10	2025-04-23	2025-04-25	Culex coronator	0	0	8	0	0	Maday Moreno
RL10	2025-04-23	2025-04-25	Culex quinquefasciatus	0	0	6	1	0	Maday Moreno
RL11	2025-04-23	2025-04-24	Aedes aegypti	0	0	22	17	1	Monica Ramirez
RL11	2025-04-23	2025-04-24	Culex quinquefasciatus	0	0	13	7	0	Monica Ramirez
RL12	2025-04-23	2025-04-24	Aedes aegypti	0	0	0	2	0	Monica Ramirez
RL12	2025-04-23	2025-04-24	Culex quinquefasciatus	0	0	2	1	0	Monica Ramirez
RL13	2025-04-23	2025-04-24	Aedes aegypti	0	0	78	13	0	Yadira Diaz
RL13	2025-04-23	2025-04-24	Aedes albopictus	0	0	2	0	0	Yadira Diaz
RL13	2025-04-23	2025-04-24	Culex quinquefasciatus	0	0	45	4	0	Yadira Diaz
RL14	2025-04-23	2025-04-24	Aedes aegypti	0	0	19	29	0	Monica Ramirez
RL14	2025-04-23	2025-04-24	Aedes albopictus	0	0	6	1	0	Monica Ramirez
RL14	2025-04-23	2025-04-24	Aedes triseriatus	0	0	2	0	0	Monica Ramirez
RL14	2025-04-23	2025-04-24	Culex coronator	0	0	1	0	0	Monica Ramirez
RL14	2025-04-23	2025-04-24	Culex quinquefasciatus	0	0	3	0	0	Monica Ramirez
RL15	2025-04-23	2025-04-24	Aedes aegypti	0	0	25	4	2	Monica Ramirez
RL15	2025-04-23	2025-04-24	Aedes albopictus	0	0	1	0	0	Monica Ramirez
RL15	2025-04-23	2025-04-24	Culex quinquefasciatus	0	0	16	1	0	Monica Ramirez
RL15	2025-04-23	2025-04-24	Wyoemyia vanduzeei	0	0	1	0	0	Monica Ramirez
RL16	2025-04-23	2025-04-24	Aedes aegypti	0	0	89	53	0	Yadira Diaz
RL16	2025-04-23	2025-04-24	Aedes albopictus	0	0	1	0	0	Yadira Diaz
RL16	2025-04-23	2025-04-24	Culex quinquefasciatus	0	0	71	2	1	Yadira Diaz
RL17	2025-04-23	2025-04-24	Aedes aegypti	0	0	19	4	0	Yadira Diaz
RL17	2025-04-23	2025-04-24	Aedes albopictus	0	0	2	0	0	Yadira Diaz
RL17	2025-04-23	2025-04-24	Aedes triseriatus	0	0	2	0	0	Yadira Diaz
RL17	2025-04-23	2025-04-24	Culex coronator	0	0	3	0	0	Yadira Diaz
RL17	2025-04-23	2025-04-24	Culex quinquefasciatus	0	0	10	0	0	Yadira Diaz
RL18	2025-04-23	2025-04-25	Anopheles crucians	0	0	1	0	0	Maday Moreno
RL18	2025-04-23	2025-04-25	Aedes aegypti	0	0	32	18	0	Maday Moreno
RL18	2025-04-23	2025-04-25	Aedes albopictus	0	0	7	0	0	Maday Moreno
RL18	2025-04-23	2025-04-25	Culex biscaynensis	0	0	1	0	0	Maday Moreno
RL18	2025-04-23	2025-04-25	Culex coronator	0	0	3	0	0	Maday Moreno
RL18	2025-04-23	2025-04-25	Culex quinquefasciatus	0	0	13	13	0	Maday Moreno
RL20	2025-04-23	2025-04-24	Aedes aegypti	0	0	8	1	0	Monica Ramirez
RL20	2025-04-23	2025-04-24	Culex quinquefasciatus	0	0	20	6	2	Monica Ramirez
RL21	2025-04-23	2025-04-25	Aedes aegypti	0	0	24	8	0	Maday Moreno
RL21	2025-04-23	2025-04-25	Culex coronator	0	0	3	0	0	Maday Moreno
RL21	2025-04-23	2025-04-25	Culex quinquefasciatus	0	0	17	2	0	Maday Moreno
RL22	2025-04-23	2025-04-24	Aedes aegypti	0	0	70	32	0	Yadira Diaz
RL22	2025-04-23	2025-04-24	Aedes albopictus	0	0	5	3	0	Yadira Diaz
RL22	2025-04-23	2025-04-24	Culex biscaynensis	0	0	1	0	0	Yadira Diaz
RL22	2025-04-23	2025-04-24	Culex coronator	0	0	7	0	0	Yadira Diaz
RL22	2025-04-23	2025-04-24	Culex nigripalpus	0	0	2	0	0	Yadira Diaz
RL22	2025-04-23	2025-04-24	Culex quinquefasciatus	0	0	33	0	0	Yadira Diaz
RL23	2025-04-23	2025-04-24	Aedes aegypti	0	0	34	5	0	Monica Ramirez
RL23	2025-04-23	2025-04-24	Culex quinquefasciatus	0	0	31	5	2	Monica Ramirez
RL25	2025-04-23	2025-04-24	Aedes aegypti	0	0	28	0	1	Yadira Diaz
RL25	2025-04-23	2025-04-24	Aedes albopictus	0	0	0	0	1	Yadira Diaz
RL25	2025-04-23	2025-04-24	Culex quinquefasciatus	0	0	15	1	1	Yadira Diaz
RL26	2025-04-23	2025-04-24	Aedes aegypti	0	0	25	2	0	Yadira Diaz
RL26	2025-04-23	2025-04-24	Aedes albopictus	0	0	4	0	0	Yadira Diaz
RL26	2025-04-23	2025-04-24	Culex coronator	0	0	1	0	0	Yadira Diaz
RL26	2025-04-23	2025-04-24	Culex quinquefasciatus	0	0	23	10	1	Yadira Diaz
RL26	2025-04-23	2025-04-24	Wyeomyia mitchellii	0	0	1	0	0	Yadira Diaz
RL27	2025-04-23	2025-04-24	Aedes aegypti	0	0	3	0	0	Monica Ramirez
RL27	2025-04-23	2025-04-24	Culex quinquefasciatus	0	0	19	3	0	Monica Ramirez
RL29	2025-04-23	2025-04-24	Aedes aegypti	0	0	0	1	1	Monica Ramirez
RL29	2025-04-23	2025-04-24	Aedes albopictus	0	0	1	0	0	Monica Ramirez
RL29	2025-04-23	2025-04-24	Culex quinquefasciatus	0	0	1	1	3	Monica Ramirez
RL30	2025-04-23	2025-04-24	Aedes aegypti	0	0	17	3	0	Yadira Diaz
RL30	2025-04-23	2025-04-24	Aedes albopictus	0	0	1	0	0	Yadira Diaz
RL30	2025-04-23	2025-04-24	Culex quinquefasciatus	0	0	40	0	1	Yadira Diaz
RL31	2025-04-23	2025-04-24	Aedes aegypti	0	0	0	3	0	Yadira Diaz
RL31	2025-04-23	2025-04-24	Aedes albopictus	0	0	0	2	0	Yadira Diaz
RL31	2025-04-23	2025-04-24	Culex coronator	0	0	1	0	0	Yadira Diaz
RL31	2025-04-23	2025-04-24	Culex quinquefasciatus	0	0	13	2	0	Yadira Diaz
RL32	2025-04-23	2025-04-25	Culex quinquefasciatus	0	0	6	9	5	Maday Moreno
RL33	2025-04-23	2025-04-24	Aedes aegypti	0	0	3	2	0	Monica Ramirez
RL33	2025-04-23	2025-04-24	Aedes albopictus	0	0	4	4	0	Monica Ramirez
RL33	2025-04-23	2025-04-24	Culex quinquefasciatus	0	0	1	0	0	Monica Ramirez
RL33	2025-04-23	2025-04-24	Wyoemyia vanduzeei	0	0	90	0	0	Monica Ramirez
RL34	2025-04-23	2025-04-24	Aedes aegypti	0	0	10	4	0	Monica Ramirez
RL34	2025-04-23	2025-04-24	Aedes albopictus	0	0	8	0	0	Monica Ramirez
RL34	2025-04-23	2025-04-24	Culex coronator	0	0	6	0	0	Monica Ramirez
RL34	2025-04-23	2025-04-24	Culex quinquefasciatus	0	0	10	13	4	Monica Ramirez
RL35	2025-04-23	2025-04-25	Aedes aegypti	0	0	15	0	0	Maday Moreno
RL35	2025-04-23	2025-04-25	Culex quinquefasciatus	0	0	36	5	2	Maday Moreno
RL36	2025-04-23	2025-04-24	Culex quinquefasciatus	0	0	0	1	0	Yadira Diaz
RL37	2025-04-23	2025-04-24	Culex quinquefasciatus	0	0	1	1	0	Yadira Diaz
RL38	2025-04-23	2025-04-24	Aedes aegypti	0	0	1	1	0	Monica Ramirez
RL38	2025-04-23	2025-04-24	Aedes albopictus	0	0	5	2	0	Monica Ramirez
RL38	2025-04-23	2025-04-24	Culex quinquefasciatus	0	0	5	0	0	Monica Ramirez
RL38	2025-04-23	2025-04-24	Culex quinquefasciatus	0	0	2	0	0	Monica Ramirez
RL38	2025-04-23	2025-04-24	Wyoemyia vanduzeei	0	0	2	0	0	Monica Ramirez
RL39	2025-04-23	2025-04-25	Aedes aegypti	0	0	7	5	2	Monica Ramirez
RL39	2025-04-23	2025-04-25	Aedes albopictus	0	0	2	1	0	Monica Ramirez
RL39	2025-04-23	2025-04-25	Culex coronator	0	0	1	0	0	Monica Ramirez
RL39	2025-04-23	2025-04-25	Culex quinquefasciatus	0	0	13	10	0	Monica Ramirez
RL40	2025-04-23	2025-04-24	Aedes aegypti	0	0	3	0	0	Yadira Diaz
RL40	2025-04-23	2025-04-24	Culex quinquefasciatus	0	0	53	19	1	Yadira Diaz
RL41	2025-04-23	2025-04-25	Aedes aegypti	0	0	3	0	0	Maday Moreno
RL41	2025-04-23	2025-04-25	Culex quinquefasciatus	0	0	16	4	0	Maday Moreno
RL42	2025-04-23	2025-04-24	Aedes aegypti	0	0	4	0	0	Yadira Diaz
RL42	2025-04-23	2025-04-24	Culex quinquefasciatus	0	0	4	0	0	Yadira Diaz
RL43	2025-04-23	2025-04-24	Aedes aegypti	0	0	1	0	0	Yadira Diaz
RL43	2025-04-23	2025-04-24	Culex quinquefasciatus	0	0	2	0	0	Yadira Diaz
RL44	2025-04-23	2025-04-25	Culex quinquefasciatus	0	0	6	0	0	Maday Moreno
RL45	2025-04-23	2025-04-24	Aedes aegypti	0	0	7	3	0	Monica Ramirez
RL45	2025-04-23	2025-04-24	Culex coronator	0	0	1	0	0	Monica Ramirez
RL45	2025-04-23	2025-04-24	Culex quinquefasciatus	0	0	3	5	0	Monica Ramirez
RL46	2025-04-23	2025-04-24	Aedes aegypti	0	0	2	5	0	Yadira Diaz
RL46	2025-04-23	2025-04-24	Aedes albopictus	0	0	3	0	0	Yadira Diaz
RL46	2025-04-23	2025-04-24	Aedes triseriatus	0	0	0	8	0	Yadira Diaz
RL47	2025-04-23	2025-04-24	Aedes aegypti	0	0	2	0	0	Yadira Diaz
RL47	2025-04-23	2025-04-24	Aedes albopictus	0	0	13	0	0	Yadira Diaz
RL47	2025-04-23	2025-04-24	Culex coronator	0	0	16	0	0	Yadira Diaz
RL47	2025-04-23	2025-04-24	Culex quinquefasciatus	0	0	34	9	1	Yadira Diaz
RL47	2025-04-23	2025-04-24	Wyeomyia mitchellii	0	0	4	0	0	Yadira Diaz
RL48	2025-04-23	2025-04-25	Aedes aegypti	0	0	1	1	0	Maday Moreno
RL48	2025-04-23	2025-04-25	Culex quinquefasciatus	0	0	4	24	0	Maday Moreno
RL49	2025-04-23	2025-04-25	Aedes aegypti	0	0	3	0	0	Maday Moreno
RL49	2025-04-23	2025-04-25	Anopheles quadrimaculatus	0	0	1	0	0	Maday Moreno
RL49	2025-04-23	2025-04-25	Culex quinquefasciatus	0	0	15	2	1	Maday Moreno
RL50	2025-04-23	2025-04-25	Aedes aegypti	0	0	6	5	0	Maday Moreno
RL50	2025-04-23	2025-04-25	Aedes albopictus	0	0	2	0	0	Maday Moreno
RL50	2025-04-23	2025-04-25	Culex coronator	0	0	35	0	0	Maday Moreno
RL50	2025-04-23	2025-04-25	Culex quinquefasciatus	0	0	6	19	0	Maday Moreno
RL50	2025-04-23	2025-04-25	Wyoemyia vanduzeei	0	0	1	0	0	Maday Moreno
RL1	2025-04-25	2025-04-28	Aedes aegypti	0	0	64	135	1	Yadira Diaz
RL1	2025-04-25	2025-04-28	Culex quinquefasciatus	0	0	46	198	6	Yadira Diaz
RL2	2025-04-25	2025-04-28	Aedes aegypti	0	0	41	46	0	Monica Ramirez
RL2	2025-04-25	2025-04-28	Aedes albopictus	0	0	1	0	0	Monica Ramirez
RL2	2025-04-25	2025-04-28	Culex quinquefasciatus	0	0	6	98	0	Monica Ramirez
RL3	2025-04-25	2025-04-28	Aedes aegypti	0	0	39	137	0	Monica Ramirez
RL3	2025-04-25	2025-04-28	Aedes albopictus	0	0	1	0	0	Monica Ramirez
RL3	2025-04-25	2025-04-28	Culex coronator	0	0	1	0	0	Monica Ramirez
RL3	2025-04-25	2025-04-28	Culex quinquefasciatus	0	0	1	22	0	Monica Ramirez
RL4	2025-04-25	2025-04-28	Aedes aegypti	0	0	26	14	0	Yadira Diaz
RL4	2025-04-25	2025-04-28	Culex quinquefasciatus	0	0	6	10	0	Yadira Diaz
RL6	2025-04-25	2025-04-28	Aedes aegypti	0	0	9	4	0	Maday Moreno
RL6	2025-04-25	2025-04-28	Aedes albopictus	0	0	11	0	0	Maday Moreno
RL6	2025-04-25	2025-04-28	Culex quinquefasciatus	0	0	2	0	0	Maday Moreno
RL7	2025-04-25	2025-04-28	Aedes aegypti	0	0	44	54	0	Maday Moreno
RL7	2025-04-25	2025-04-28	Culex quinquefasciatus	0	0	18	1	4	Maday Moreno
RL8	2025-04-25	2025-04-29	Aedes aegypti	0	0	49	39	0	Yadira Diaz
RL8	2025-04-25	2025-04-29	Aedes albopictus	0	0	4	0	0	Yadira Diaz
RL8	2025-04-25	2025-04-29	Culex quinquefasciatus	0	0	6	28	2	Yadira Diaz
RL10	2025-04-25	2025-04-29	Aedes aegypti	0	0	1	0	0	Yadira Diaz
RL11	2025-04-25	2025-04-28	Aedes aegypti	0	0	2	1	0	Yadira Diaz
RL11	2025-04-25	2025-04-28	Culex quinquefasciatus	0	0	0	1	0	Yadira Diaz
RL12	2025-04-25	2025-04-28	Aedes aegypti	0	0	1	0	0	Yadira Diaz
RL12	2025-04-25	2025-04-28	Culex quinquefasciatus	0	0	6	0	0	Yadira Diaz
RL13	2025-04-25	2025-04-28	Aedes aegypti	0	0	17	9	0	Maday Moreno
RL13	2025-04-25	2025-04-28	Aedes albopictus	0	0	3	0	0	Maday Moreno
RL13	2025-04-25	2025-04-28	Culex quinquefasciatus	0	0	4	0	0	Maday Moreno
RL13	2025-04-25	2025-04-28	Wyoemyia vanduzeei	0	0	1	0	0	Maday Moreno
RL15	2025-04-25	2025-04-28	None						Monica Ramirez
RL16	2025-04-25	2025-04-28	Aedes aegypti	0	0	55	35	0	Yadira Diaz
RL16	2025-04-25	2025-04-28	Aedes albopictus	0	0	1	0	0	Yadira Diaz
RL16	2025-04-25	2025-04-28	Culex quinquefasciatus	0	0	3	3	0	Yadira Diaz
RL17	2025-04-25	2025-04-28	Aedes aegypti	0	0	3	9	0	Maday Moreno
RL17	2025-04-25	2025-04-28	Aedes albopictus	0	0	1	0	0	Maday Moreno
RL17	2025-04-25	2025-04-28	Culex coronator	0	0	2	1	0	Maday Moreno
RL17	2025-04-25	2025-04-28	Culex quinquefasciatus	0	0	2	0	0	Maday Moreno
RL18	2025-04-25	2025-04-28	Aedes aegypti	0	0	22	1	0	Yadira Diaz
RL18	2025-04-25	2025-04-28	Aedes albopictus	0	0	2	0	0	Yadira Diaz
RL19	2025-04-25	2025-04-28	Aedes aegypti	0	0	0	1	0	Maday Moreno
RL20	2025-04-25	2025-04-28	Culex quinquefasciatus	0	0	1	0	1	Maday Moreno
RL21	2025-04-25	2025-04-28	Aedes aegypti	0	0	33	27	0	Maday Moreno
RL21	2025-04-25	2025-04-28	Aedes albopictus	0	0	6	0	0	Maday Moreno
RL21	2025-04-25	2025-04-28	Culex biscaynensis	0	0	1	0	0	Maday Moreno
RL21	2025-04-25	2025-04-28	Culex coronator	0	0	1	0	0	Maday Moreno
RL21	2025-04-25	2025-04-28	Culex quinquefasciatus	0	0	3	7	2	Maday Moreno
RL22	2025-04-25	2025-04-28	Aedes aegypti	0	0	12	6	0	Monica Ramirez
RL22	2025-04-25	2025-04-28	Aedes albopictus	0	0	1	0	0	Monica Ramirez
RL22	2025-04-25	2025-04-28	Culex quinquefasciatus	0	0	5	0	0	Monica Ramirez
RL23	2025-04-25	2025-04-28	Aedes aegypti	0	0	12	8	0	Monica Ramirez
RL23	2025-04-25	2025-04-28	Culex quinquefasciatus	0	0	15	8	0	Monica Ramirez
RL25	2025-04-25	2025-04-28	Aedes aegypti	0	0	3	0	0	Monica Ramirez
RL26	2025-04-25	2025-04-28	Aedes aegypti	0	0	16	3	0	Monica Ramirez
RL26	2025-04-25	2025-04-28	Aedes albopictus	0	0	3	0	0	Monica Ramirez
RL26	2025-04-25	2025-04-28	Culex quinquefasciatus	0	0	2	2	0	Monica Ramirez
RL27	2025-04-25	2025-04-28	Culex quinquefasciatus	0	0	12	1	0	Yadira Diaz
RL28	2025-04-25	2025-04-28	Aedes albopictus	0	0	1	0	0	Monica Ramirez
RL28	2025-04-25	2025-04-28	Culex quinquefasciatus	0	0	2	0	0	Monica Ramirez
RL29	2025-04-25	2025-04-28	Aedes aegypti	0	0	21	13	0	Yadira Diaz
RL29	2025-04-25	2025-04-28	Aedes albopictus	0	0	4	0	0	Yadira Diaz
RL29	2025-04-25	2025-04-28	Culex quinquefasciatus	0	0	5	7	2	Yadira Diaz
RL29	2025-04-25	2025-04-28	Wyeomyia mitchellii	0	0	2	0	0	Yadira Diaz
RL29	2025-04-25	2025-04-28	Wyoemyia vanduzeei	0	0	1	0	0	Yadira Diaz
RL30	2025-04-25	2025-04-29	Aedes aegypti	0	0	15	3	0	Yadira Diaz
RL30	2025-04-25	2025-04-29	Culex quinquefasciatus	0	0	21	0	0	Yadira Diaz
RL31	2025-04-25	2025-04-28	Culex coronator	0	0	2	0	0	Maday Moreno
RL31	2025-04-25	2025-04-28	Culex quinquefasciatus	0	0	10	3	1	Maday Moreno
RL32	2025-04-25	2025-04-28	Aedes aegypti	0	0	1	0	0	Monica Ramirez
RL32	2025-04-25	2025-04-28	Culex quinquefasciatus	0	0	5	4	0	Monica Ramirez
RL33	2025-04-25	2025-04-28	Wyoemyia vanduzeei	0	0	1	0	0	Yadira Diaz
RL34	2025-04-25	2025-04-28	Aedes aegypti	0	0	5	9	0	Monica Ramirez
RL34	2025-04-25	2025-04-28	Aedes albopictus	0	0	9	0	0	Monica Ramirez
RL34	2025-04-25	2025-04-28	Culex coronator	0	0	2	0	0	Monica Ramirez
RL34	2025-04-25	2025-04-28	Culex quinquefasciatus	0	0	23	20	0	Monica Ramirez
RL35	2025-04-25	2025-04-28	Aedes aegypti	0	0	7	4	0	Maday Moreno
RL35	2025-04-25	2025-04-28	Culex quinquefasciatus	0	0	22	13	7	Maday Moreno
RL36	2025-04-25	2025-04-28	Culex quinquefasciatus	0	0	2	3	0	Monica Ramirez
RL37	2025-04-25	2025-04-28	Culex quinquefasciatus	0	0	0	0	4	Yadira Diaz
RL38	2025-04-25	2025-04-28	Aedes aegypti	0	0	1	0	0	Monica Ramirez
RL38	2025-04-25	2025-04-28	Aedes albopictus	0	0	6	0	0	Monica Ramirez
RL38	2025-04-25	2025-04-28	Culex interrogator	0	0	2	0	0	Monica Ramirez
RL38	2025-04-25	2025-04-28	Culex quinquefasciatus	0	0	7	0	0	Monica Ramirez
RL38	2025-04-25	2025-04-28	Wyoemyia vanduzeei	0	0	7	0	0	Monica Ramirez
RL39	2025-04-25	2025-04-28	Aedes aegypti	0	0	7	0	0	Monica Ramirez
RL39	2025-04-25	2025-04-28	Aedes albopictus	0	0	3	0	0	Monica Ramirez
RL39	2025-04-25	2025-04-28	Culex quinquefasciatus	0	0	12	14	0	Monica Ramirez
RL40	2025-04-25	2025-04-28	Aedes aegypti	0	0	4	0	0	Maday Moreno
RL40	2025-04-25	2025-04-28	Culex coronator	0	0	1	0	0	Maday Moreno
RL40	2025-04-25	2025-04-28	Culex quinquefasciatus	0	0	37	9	0	Maday Moreno
RL41	2025-04-25	2025-04-28	Aedes aegypti	0	0	1	0	0	Maday Moreno
RL41	2025-04-25	2025-04-28	Culex quinquefasciatus	0	0	6	5	38	Maday Moreno
RL42	2025-04-25	2025-04-28	Aedes aegypti	0	0	4	0	0	Yadira Diaz
RL42	2025-04-25	2025-04-28	Culex quinquefasciatus	0	0	5	0	0	Yadira Diaz
RL43	2025-04-25	2025-04-28	None						Maday Moreno
RL44	2025-04-25	2025-04-28	Culex quinquefasciatus	0	0	2	0	0	Monica Ramirez
RL45	2025-04-25	2025-04-28	Aedes aegypti	0	0	3	1	0	Maday Moreno
RL45	2025-04-25	2025-04-28	Culex coronator	0	0	3	0	0	Maday Moreno
RL45	2025-04-25	2025-04-28	Culex quinquefasciatus	0	0	0	4	0	Maday Moreno
RL46	2025-04-25	2025-04-28	None						Monica Ramirez
RL47	2025-04-25	2025-04-28	Aedes aegypti	0	0	4	1	0	Monica Ramirez
RL47	2025-04-25	2025-04-28	Aedes albopictus	0	0	12	1	0	Monica Ramirez
RL47	2025-04-25	2025-04-28	Culex quinquefasciatus	0	0	9	8	0	Monica Ramirez
RL47	2025-04-25	2025-04-28	Wyoemyia vanduzeei	0	0	2	0	0	Monica Ramirez
RL48	2025-04-25	2025-04-28	Aedes aegypti	0	0	5	0	0	Yadira Diaz
RL48	2025-04-25	2025-04-28	Aedes albopictus	0	0	2	0	0	Yadira Diaz
RL48	2025-04-25	2025-04-28	Culex quinquefasciatus	0	0	9	3	0	Yadira Diaz
RL49	2025-04-25	2025-04-28	Aedes albopictus	0	0	2	0	0	Maday Moreno
RL49	2025-04-25	2025-04-28	Culex quinquefasciatus	0	0	2	2	2	Maday Moreno
RL50	2025-04-25	2025-04-28	Aedes aegypti	0	0	4	1	0	Maday Moreno
RL50	2025-04-25	2025-04-28	Aedes albopictus	0	0	6	0	0	Maday Moreno
RL50	2025-04-25	2025-04-28	Culex coronator	0	0	24	0	0	Maday Moreno
RL50	2025-04-25	2025-04-28	Culex quinquefasciatus	0	0	2	5	0	Maday Moreno
RL50	2025-04-25	2025-04-28	Wyeomyia mitchellii	0	0	9	0	0	Maday Moreno
RL50	2025-04-25	2025-04-28	Wyoemyia vanduzeei	0	0	3	0	0	Maday Moreno
RL5	2025-04-25	2025-04-28	Aedes aegypti	0	0	30	19	0	Maday Moreno
RL5	2025-04-25	2025-04-28	Culex quinquefasciatus	0	0	4	3	4	Maday Moreno
RL1	2025-04-28	2025-04-29	Aedes aegypti	6	1	0	0	0	Monica Ramirez
RL2	2025-04-28	2025-04-29	Aedes aegypti	2	0	22	23	0	Yadira Diaz
RL2	2025-04-28	2025-04-29	Culex quinquefasciatus	0	0	0	21	0	Yadira Diaz
RL3	2025-04-28	2025-04-29	Aedes aegypti	0	1	32	47	0	Maday Moreno
RL3	2025-04-28	2025-04-29	Aedes albopictus	0	0	5	0	0	Maday Moreno
RL3	2025-04-28	2025-04-29	Culex coronator	0	0	1	0	0	Maday Moreno
RL3	2025-04-28	2025-04-29	Culex quinquefasciatus	0	0	1	0	0	Maday Moreno
RL4	2025-04-28	2025-04-29	Aedes aegypti	6	3	20	9	0	Yadira Diaz
RL4	2025-04-28	2025-04-29	Aedes albopictus	0	0	1	0	0	Yadira Diaz
RL4	2025-04-28	2025-04-29	Culex quinquefasciatus	0	0	3	6	0	Yadira Diaz
RL5	2025-04-28	2025-04-29	Aedes aegypti	1	1	30	11	0	Yadira Diaz
RL5	2025-04-28	2025-04-29	Culex quinquefasciatus	0	0	13	3	0	Yadira Diaz
RL6	2025-04-28	2025-04-29	Aedes aegypti	6	1	2	3	0	Maday Moreno
RL6	2025-04-28	2025-04-29	Culex quinquefasciatus	0	0	1	0	0	Maday Moreno	Partially eaten by ants
RL7	2025-04-28	2025-04-29	Aedes aegypti	0	0	60	25	0	Monica Ramirez
RL7	2025-04-28	2025-04-29	Aedes albopictus	0	0	1	2	0	Monica Ramirez
RL7	2025-04-28	2025-04-29	Culex quinquefasciatus	0	0	26	1	0	Monica Ramirez
RL8	2025-04-28	2025-04-29	Aedes aegypti	0	0	16	20	0	Maday Moreno
RL8	2025-04-28	2025-04-29	Culex quinquefasciatus	0	0	1	1	0	Maday Moreno
RL10	2025-04-28	2025-04-29	None	0	0	0	0	0	Yadira Diaz
RL11	2025-04-28	2025-04-29	Aedes aegypti	1	1	0	0	0	Maday Moreno	Partially eaten by ants
RL12	2025-04-28	2025-04-29	None	0	0	0	0	0	Monica Ramirez
RL13	2025-04-28	2025-04-29	Aedes aegypti	0	0	16	7	0	Monica Ramirez
RL13	2025-04-28	2025-04-29	Aedes albopictus	0	0	1	0	0	Monica Ramirez
RL13	2025-04-28	2025-04-29	Culex quinquefasciatus	0	0	23	6	0	Monica Ramirez
RL13	2025-04-28	2025-04-29	Wyoemyia vanduzeei	0	0	1	0	0	Monica Ramirez
RL14	2025-04-28	2025-04-29	Aedes aegypti	0	0	7	2	0	Monica Ramirez
RL14	2025-04-28	2025-04-29	Aedes albopictus	0	0	1	0	0	Monica Ramirez
RL14	2025-04-28	2025-04-29	Culex quinquefasciatus	0	0	6	1	0	Monica Ramirez
RL15	2025-04-28	2025-04-29	Aedes aegypti	0	0	4	6	0	Maday Moreno
RL15	2025-04-28	2025-04-29	Culex coronator	0	0	4	0	0	Maday Moreno
RL15	2025-04-28	2025-04-29	Culex erraticus	0	0	1	0	0	Maday Moreno
RL15	2025-04-28	2025-04-29	Culex quinquefasciatus	0	0	7	9	0	Maday Moreno
RL16	2025-04-28	2025-04-29	Aedes aegypti	0	2	0	0	0		Partially eaten by ants
RL17	2025-04-28	2025-04-29	Aedes aegypti	0	0	2	0	0	Maday Moreno
RL17	2025-04-28	2025-04-29	Culex coronator	0	0	1	0	0	Maday Moreno
RL17	2025-04-28	2025-04-29	Culex quinquefasciatus	0	0	1	0	0	Maday Moreno
RL18	2025-04-28	2025-04-29							Yadira Diaz	Ants attack
RL19	2025-04-28	2025-04-29	None	0	0	0	0	0	Monica Ramirez
RL20	2025-04-28	2025-04-29							Maday Moreno	Ants attack
RL21	2025-04-28	2025-04-29	Aedes aegypti	0	0	0	3	0	Monica Ramirez
RL21	2025-04-28	2025-04-29	Aedes albopictus	0	0	0	1	0	Monica Ramirez
RL22	2025-04-28	2025-04-29	Culex coronator	0	0	1	0	0	Maday Moreno	Partially eaten by ants
RL23	2025-04-28	2025-04-29	Aedes aegypti	0	0	15	5	0	Yadira Diaz
RL23	2025-04-28	2025-04-29	Aedes albopictus	0	0	1	0	0	Yadira Diaz
RL23	2025-04-28	2025-04-29	Culex quinquefasciatus	0	0	11	1	0	Yadira Diaz
RL25	2025-04-28	2025-04-29	None	0	0	0	0	0	Yadira Diaz
RL26	2025-04-28	2025-04-29	Aedes aegypti	0	0	16	2	0	Monica Ramirez
RL26	2025-04-28	2025-04-29	Aedes albopictus	0	0	9	0	0	Monica Ramirez
RL26	2025-04-28	2025-04-29	Aedes triseriatus	0	0	1	0	0	Monica Ramirez
RL26	2025-04-28	2025-04-29	Culex quinquefasciatus	0	0	4	0	0	Monica Ramirez
RL27	2025-04-28	2025-04-29	Aedes aegypti	0	0	0	0	1	Maday Moreno
RL27	2025-04-28	2025-04-29	Culex coronator	0	0	1	0	0	Maday Moreno
RL27	2025-04-28	2025-04-29	Culex quinquefasciatus	0	0	3	0	0	Maday Moreno
RL28	2025-04-28	2025-04-29	None	0	0	0	0	0	Yadira Diaz
RL29	2025-04-28	2025-04-29	Aedes aegypti	0	0	42	9	0	Monica Ramirez
RL29	2025-04-28	2025-04-29	Aedes albopictus	0	0	7	1	0	Monica Ramirez
RL29	2025-04-28	2025-04-29	Culex quinquefasciatus	0	0	17	0	0	Monica Ramirez
RL29	2025-04-28	2025-04-29	Wyoemyia vanduzeei	0	0	4	0	0	Monica Ramirez
RL30	2025-04-28	2025-04-29	Aedes aegypti	0	0	9	2	0	Yadira Diaz
RL30	2025-04-28	2025-04-29	Culex quinquefasciatus	0	0	32	2	0	Yadira Diaz
RL31	2025-04-28	2025-04-29	Aedes aegypti	0	0	2	0	0	Maday Moreno
RL31	2025-04-28	2025-04-29	Culex quinquefasciatus	0	0	9	1	0	Maday Moreno
RL32	2025-04-28	2025-04-29	Aedes aegypti	0	0	1	1	1	Monica Ramirez
RL32	2025-04-28	2025-04-29	Culex quinquefasciatus	0	0	4	5	2	Monica Ramirez
RL33	2025-04-28	2025-04-29	Aedes aegypti	0	0	3	2	0	Maday Moreno	Partially eaten by ants
RL33	2025-04-28	2025-04-29	Wyeomyia mitchellii	0	0	96	0	0	Maday Moreno	Partially eaten by ants
RL33	2025-04-28	2025-04-29	Wyoemyia vanduzeei	0	0	8	0	0	Maday Moreno	Partially eaten by ants
RL34	2025-04-28	2025-04-29	Aedes aegypti	0	0	8	2	0	Yadira Diaz
RL34	2025-04-28	2025-04-29	Aedes albopictus	0	0	6	0	0	Yadira Diaz
RL34	2025-04-28	2025-04-29	Culex coronator	0	0	5	0	0	Yadira Diaz
RL34	2025-04-28	2025-04-29	Culex quinquefasciatus	0	0	6	0	0	Yadira Diaz
RL35	2025-04-28	2025-04-29	Aedes aegypti	0	0	8	1	0	Maday Moreno
RL35	2025-04-28	2025-04-29	Culex quinquefasciatus	0	0	22	3	0	Maday Moreno
RL36	2025-04-28	2025-04-29	None	0	0	0	0	0	Yadira Diaz
RL37	2025-04-28	2025-04-29							Maday Moreno	Ants attack
RL38	2025-04-28	2025-04-29	None	0	0	0	0	0	Monica Ramirez
RL39	2025-04-28	2025-04-29	Aedes aegypti	0	0	5	0	0	Monica Ramirez
RL39	2025-04-28	2025-04-29	Aedes albopictus	0	0	1	0	0	Monica Ramirez
RL39	2025-04-28	2025-04-29	Culex quinquefasciatus	0	0	21	14	0	Monica Ramirez
RL40	2025-04-28	2025-04-29	None	0	0	0	0	0	Monica Ramirez
RL41	2025-04-28	2025-04-29	Aedes aegypti	0	0	3	0	0	Maday Moreno
RL41	2025-04-28	2025-04-29	Culex quinquefasciatus	0	0	9	0	0	Maday Moreno
RL42	2025-04-28	2025-04-29							Yadira Diaz	Ants attack
RL43	2025-04-28	2025-04-29	Culex quinquefasciatus	0	0	0	1	0	Yadira Diaz
RL44	2025-04-28	2025-04-29	Aedes aegypti	0	0	1	0	0	Monica Ramirez
RL44	2025-04-28	2025-04-29	Culex quinquefasciatus	0	0	5	1	0	Monica Ramirez
RL45	2025-04-28	2025-04-29	Aedes aegypti	0	0	7	2	0	Maday Moreno
RL45	2025-04-28	2025-04-29	Culex coronator	0	0	7	0	0	Maday Moreno
RL45	2025-04-28	2025-04-29	Culex quinquefasciatus	0	0	9	2	0	Maday Moreno
RL46	2025-04-28	2025-04-29	None	0	0	0	0	0	Yadira Diaz
RL47	2025-04-28	2025-04-29	Aedes albopictus	0	0	6	0	0	Monica Ramirez
RL47	2025-04-28	2025-04-29	Culex quinquefasciatus	0	0	1	0	0	Monica Ramirez
RL47	2025-04-28	2025-04-29	Wyeomyia mitchellii	0	0	1	0	0	Monica Ramirez
RL48	2025-04-28	2025-04-29	Aedes aegypti	0	0	1	11	0	Yadira Diaz
RL49	2025-04-28	2025-04-29	Aedes aegypti	0	0	1	0	0	Maday Moreno
RL50	2025-04-28	2025-04-29	Aedes aegypti	0	0	5	2	0	Monica Ramirez
RL50	2025-04-28	2025-04-29	Aedes albopictus	0	0	4	0	0	Monica Ramirez
RL50	2025-04-28	2025-04-29	Culex quinquefasciatus	0	0	24	3	0	Monica Ramirez
RL50	2025-04-28	2025-04-29	Wyeomyia mitchellii	0	0	7	0	0	Monica Ramirez
RL50	2025-04-28	2025-04-29	Wyoemyia vanduzeei	0	0	1	0	0	Monica Ramirez
RL1	2025-04-30	2025-05-01	Aedes aegypti	4	0	36	81	0	Yadira Diaz
RL1	2025-04-30	2025-05-01	Aedes albopictus	1	0	0	0	0	Yadira Diaz
RL1	2025-04-30	2025-05-01	Culex quinquefasciatus	0	0	11	75	0	Yadira Diaz
RL2	2025-04-30	2025-05-01	Aedes aegypti	3	2	9	31	0	Yadira Diaz
RL2	2025-04-30	2025-05-01	Aedes albopictus	0	0	0	1	0	Yadira Diaz
RL2	2025-04-30	2025-05-01	Culex quinquefasciatus	0	0	2	16	0	Yadira Diaz
RL3	2025-04-30	2025-05-01	Aedes aegypti	0	0	45	105	0	Maday Moreno
RL3	2025-04-30	2025-05-01	Aedes albopictus	0	0	2	0	0	Maday Moreno
RL3	2025-04-30	2025-05-01	Culex quinquefasciatus	0	0	7	23	0	Maday Moreno
RL4	2025-04-30	2025-05-01	Aedes aegypti	8	3	23	4	0	Monica Ramirez
RL4	2025-04-30	2025-05-01	Aedes albopictus	0	0	7	9	0	Monica Ramirez
RL4	2025-04-30	2025-05-01	Culex quinquefasciatus	0	0	0	1	0	Monica Ramirez
RL5	2025-04-30	2025-05-01	Aedes aegypti	0	0	5	0	2	Monica Ramirez
RL5	2025-04-30	2025-05-01	Culex quinquefasciatus	0	0	2	1	0	Monica Ramirez
RL6	2025-04-30	2025-05-01	None	0	0	0	0	0	Maday Moreno
RL7	2025-04-30	2025-05-01	Aedes aegypti	0	0	63	37	0	Yadira Diaz
RL7	2025-04-30	2025-05-01	Culex quinquefasciatus	0	0	14	3	0	Yadira Diaz
RL8	2025-04-30	2025-05-01	Aedes aegypti	0	0	30	18	0	Maday Moreno
RL8	2025-04-30	2025-05-01	Culex coronator	0	0	2	0	0	Maday Moreno
RL8	2025-04-30	2025-05-01	Culex quinquefasciatus	0	0	16	27	0	Maday Moreno
RL10	2025-04-30	2025-05-01	None	0	0	0	0	0	Yadira Diaz
RL11	2025-04-30	2025-05-01	Aedes aegypti	0	0	2	3	0	Yadira Diaz
RL11	2025-04-30	2025-05-01	Culex quinquefasciatus	0	0	1	0	0	Yadira Diaz
RL12	2025-04-30	2025-05-01	Aedes aegypti	0	0	1	5	0	Monica Ramirez
RL13	2025-04-30	2025-05-01	Aedes aegypti	0	0	16	2	0	Monica Ramirez
RL13	2025-04-30	2025-05-01	Aedes albopictus	0	0	2	0	0	Monica Ramirez
RL13	2025-04-30	2025-05-01	Culex quinquefasciatus	0	0	30	17	0	Monica Ramirez
RL14	2025-04-30	2025-05-01	Aedes aegypti	0	0				Maday Moreno
RL14	2025-04-30	2025-05-01	Culex quinquefasciatus	0	0	1	3	0	Maday Moreno
RL15	2025-04-30	2025-05-01	Aedes aegypti	0	0	1	0	0	Maday Moreno
RL15	2025-04-30	2025-05-01	Culex quinquefasciatus	0	0	2	0	0	Maday Moreno
RL16	2025-04-30	2025-05-01	Aedes aegypti	0	0	48	30	0	Maday Moreno
RL16	2025-04-30	2025-05-01	Culex coronator	0	0	3	0	0	Maday Moreno
RL16	2025-04-30	2025-05-01	Culex quinquefasciatus	0	0	17	0	0	Maday Moreno
RL17	2025-04-30	2025-05-01	Culex quinquefasciatus	0	0	1	1	0	Monica Ramirez
RL18	2025-04-30	2025-05-01	Aedes aegypti	0	0	6	4	0	Monica Ramirez
RL18	2025-04-30	2025-05-01	Aedes albopictus	0	0	2	0	0	Monica Ramirez
RL18	2025-04-30	2025-05-01	Culex quinquefasciatus	0	0	16	35	0	Monica Ramirez
RL19	2025-04-30	2025-05-01	Aedes albopictus	0	0	0	1	0	Yadira Diaz
RL19	2025-04-30	2025-05-01	Culex quinquefasciatus	0	0	0	1	1	Yadira Diaz
RL20	2025-04-30	2025-05-01	Culex quinquefasciatus	0	0	17	9	0	Monica Ramirez
RL21	2025-04-30	2025-05-01	Aedes aegypti	0	0	2	1	0	Monica Ramirez
RL21	2025-04-30	2025-05-01	Aedes albopictus	0	0	3	0	0	Monica Ramirez
RL22	2025-04-30	2025-05-01	Aedes aegypti	0	0	36	10	0	Maday Moreno
RL22	2025-04-30	2025-05-01	Aedes albopictus	0	0	1	0	0	Maday Moreno
RL22	2025-04-30	2025-05-01	Culex coronator	0	0	8	0	0	Maday Moreno
RL22	2025-04-30	2025-05-01	Culex quinquefasciatus	0	0	11	0	0	Maday Moreno
RL23	2025-04-30	2025-05-01	Aedes aegypti	0	0	7	1	0	Maday Moreno
RL23	2025-04-30	2025-05-01	Culex quinquefasciatus	0	0	15	4	0	Maday Moreno
RL25	2025-04-30	2025-05-01	Aedes aegypti	0	0	4	1	0	Yadira Diaz
RL25	2025-04-30	2025-05-01	Culex quinquefasciatus	0	0	4	0	0	Yadira Diaz
RL25	2025-04-30	2025-05-01	Wyeomyia mitchellii	0	0	1	0	0	Yadira Diaz
RL26	2025-04-30	2025-05-01	Aedes aegypti	0	0	5	1	0	Monica Ramirez
RL26	2025-04-30	2025-05-01	Aedes albopictus	0	0	2	0	0	Monica Ramirez
RL26	2025-04-30	2025-05-01	Culex quinquefasciatus	0	0	8	11	0	Monica Ramirez
RL26	2025-04-30	2025-05-01	Wyeomyia mitchellii	0	0	1	0	0	Monica Ramirez
RL27	2025-04-30	2025-05-01	Culex quinquefasciatus	0	0	0	4	1	Yadira Diaz
RL28	2025-04-30	2025-05-01	Culex quinquefasciatus	0	0	1	0	2	Yadira Diaz
RL29	2025-04-30	2025-05-01	Aedes aegypti	0	0	22	9	0	Maday Moreno
RL29	2025-04-30	2025-05-01	Aedes albopictus	0	0	3	0	0	Maday Moreno
RL29	2025-04-30	2025-05-01	Culex biscaynensis	0	0	1	0	0	Maday Moreno
RL29	2025-04-30	2025-05-01	Culex coronator	0	0	4	0	0	Maday Moreno
RL29	2025-04-30	2025-05-01	Culex quinquefasciatus	0	0	9	2	0	Maday Moreno
RL29	2025-04-30	2025-05-01	Wyeomyia mitchellii	0	0	1	0	0	Maday Moreno
RL29	2025-04-30	2025-05-01	Wyoemyia vanduzeei	0	0	1	0	0	Maday Moreno
RL30	2025-04-30	2025-05-01	Aedes aegypti	0	0	11	3	0	Monica Ramirez
RL30	2025-04-30	2025-05-01	Culex quinquefasciatus	0	0	13	2	0	Monica Ramirez
RL31	2025-04-30	2025-05-01	Aedes aegypti	0	0	1	0	0	Yadira Diaz
RL31	2025-04-30	2025-05-01	Aedes albopictus	0	0	2	0	0	Yadira Diaz
RL31	2025-04-30	2025-05-01	Culex coronator	0	0	1	0	0	Yadira Diaz
RL31	2025-04-30	2025-05-01	Culex quinquefasciatus	0	0	11	3	3	Yadira Diaz
RL32	2025-04-30	2025-05-01	Aedes aegypti	0	0	3	2	0	Monica Ramirez
RL32	2025-04-30	2025-05-01	Culex quinquefasciatus	0	0	14	8	0	Monica Ramirez
RL33	2025-04-30	2025-05-01	Aedes albopictus	0	0	0	1	0	Yadira Diaz
RL33	2025-04-30	2025-05-01	Culex biscaynensis	0	0	2	0	0	Yadira Diaz
RL33	2025-04-30	2025-05-01	Culex quinquefasciatus	0	0	1	17	3	Yadira Diaz
RL33	2025-04-30	2025-05-01	Wyeomyia mitchellii	0	0	8	0	0	Yadira Diaz
RL33	2025-04-30	2025-05-01	Wyoemyia vanduzeei	0	0	3	0	0	Yadira Diaz
RL34	2025-04-30	2025-05-01	Aedes aegypti	0	0	6	2	0	Monica Ramirez
RL34	2025-04-30	2025-05-01	Aedes albopictus	0	0	3	0	0	Monica Ramirez
RL34	2025-04-30	2025-05-01	Culex quinquefasciatus	0	0	22	16	0	Monica Ramirez
RL35	2025-04-30	2025-05-01	Aedes aegypti	0	0	4	3	0	Yadira Diaz
RL35	2025-04-30	2025-05-01	Culex quinquefasciatus	0	0	16	7	6	Yadira Diaz
RL36	2025-04-30	2025-05-01	Aedes aegypti	0	0	1	1	0	Maday Moreno
RL36	2025-04-30	2025-05-01	Culex quinquefasciatus	0	0	4	4	0	Maday Moreno
RL37	2025-04-30	2025-05-01	Aedes aegypti	0	0	1	0	0	Maday Moreno
RL37	2025-04-30	2025-05-01	Culex quinquefasciatus	0	0	7	6	10	Maday Moreno
RL38	2025-04-30	2025-05-01	Aedes albopictus	0	0	1	0	0	Yadira Diaz
RL39	2025-04-30	2025-05-01	Aedes aegypti	0	0	2	0	0	Maday Moreno
RL39	2025-04-30	2025-05-01	Aedes albopictus	0	0	3	0	0	Maday Moreno
RL39	2025-04-30	2025-05-01	Culex coronator	0	0	7	0	0	Maday Moreno
RL39	2025-04-30	2025-05-01	Culex quinquefasciatus	0	0	5	14	0	Maday Moreno
RL40	2025-04-30	2025-05-01	Aedes aegypti	0	0	3	2	0	Monica Ramirez
RL40	2025-04-30	2025-05-01	Culex quinquefasciatus	0	0	30	4	0	Monica Ramirez
RL41	2025-04-30	2025-05-01	Aedes aegypti	0	0	1	0	0	Maday Moreno
RL41	2025-04-30	2025-05-01	Culex quinquefasciatus	0	0	3	1	15	Maday Moreno
RL42	2025-04-30	2025-05-01	Aedes aegypti	0	0	1	0	0	Monica Ramirez
RL42	2025-04-30	2025-05-01	Culex quinquefasciatus	0	0	2	0	0	Monica Ramirez
RL43	2025-04-30	2025-05-01	Aedes aegypti	0	0	1	0	0	Maday Moreno
RL43	2025-04-30	2025-05-01	Aedes albopictus	0	0	1	0	0	Maday Moreno
RL43	2025-04-30	2025-05-01	Culex quinquefasciatus	0	0	2	25	10	Maday Moreno
RL44	2025-04-30	2025-05-01	Culex quinquefasciatus	0	0	5	2	1	Yadira Diaz
RL45	2025-04-30	2025-05-01	Aedes aegypti	0	0	4	3	0	Yadira Diaz
RL45	2025-04-30	2025-05-01	Culex quinquefasciatus	0	0	7	6	1	Yadira Diaz
RL45	2025-04-30	2025-05-01	Wyoemyia vanduzeei	0	0	1	0	0	Yadira Diaz
RL47	2025-04-30	2025-05-01	Culex quinquefasciatus	0	0	1	0	0	Monica Ramirez
RL48	2025-04-30	2025-05-01	Culex quinquefasciatus	0	0	5	18	0	Maday Moreno
RL49	2025-04-30	2025-05-01	Culex quinquefasciatus	0	0	1	0	0	Yadira Diaz
RL50	2025-04-30	2025-05-01	Aedes aegypti	0	0	6	1	0	Maday Moreno
RL50	2025-04-30	2025-05-01	Aedes albopictus	0	0	1	0	0	Maday Moreno
RL50	2025-04-30	2025-05-01	Culex coronator	0	0	10	1	0	Maday Moreno
RL50	2025-04-30	2025-05-01	Culex quinquefasciatus	0	0	10	4	6	Maday Moreno
RL50	2025-04-30	2025-05-01	Wyeomyia mitchellii	0	0	6	0	0	Maday Moreno
RL50	2025-04-30	2025-05-01	Wyoemyia vanduzeei	0	0	1	0	0	Maday Moreno
RL1	2025-05-02	2025-05-05	Aedes aegypti	1	1	4	8	0	Yadira Diaz
RL1	2025-05-02	2025-05-05	Culex quinquefasciatus	0	0	19	67	2	Yadira Diaz
RL2	2025-05-02	2025-05-05	Aedes aegypti	0	0	7	12	0	Monica Ramirez
RL2	2025-05-02	2025-05-05	Culex quinquefasciatus	0	0	1	24	0	Monica Ramirez
RL3	2025-05-02	2025-05-05	Aedes aegypti	3	1	22	49	0	Maday Moreno
RL3	2025-05-02	2025-05-05	Culex coronator	0	0	1	0	0	Maday Moreno
RL3	2025-05-02	2025-05-05	Culex quinquefasciatus	0	0	17	29	0	Maday Moreno
RL4	2025-05-02	2025-05-05	Aedes aegypti	2	0	21	7	0	Yadira Diaz
RL4	2025-05-02	2025-05-05	Culex quinquefasciatus	0	0	3	5	1	Yadira Diaz
RL5	2025-05-02	2025-05-05	Aedes aegypti	0	1	34	22	0	Maday Moreno
RL5	2025-05-02	2025-05-05	Aedes albopictus	0	1	0	0	0	Maday Moreno
RL5	2025-05-02	2025-05-05	Culex quinquefasciatus	0	0	3	3	0	Maday Moreno
RL6	2025-05-02	2025-05-05	Aedes aegypti	6	1	13	6	0	Monica Ramirez
RL6	2025-05-02	2025-05-05	Culex quinquefasciatus	0	0	10	0	0	Monica Ramirez
RL7	2025-05-02	2025-05-05	Aedes aegypti	0	0	70	33	0	Maday Moreno
RL7	2025-05-02	2025-05-05	Culex quinquefasciatus	0	0	9	4	0	Maday Moreno
RL8	2025-05-02	2025-05-05	Aedes aegypti	0	0	12	22	0	Monica Ramirez
RL8	2025-05-02	2025-05-05	Aedes albopictus	0	0	1	0	0	Monica Ramirez
RL8	2025-05-02	2025-05-05	Culex quinquefasciatus	0	0	36	30	0	Monica Ramirez
RL10	2025-05-02	2025-05-05	Aedes aegypti	0	0	3	0	0	Monica Ramirez
RL10	2025-05-02	2025-05-05	Culex quinquefasciatus	0	0	1	1	0	Monica Ramirez
RL11	2025-05-02	2025-05-05	Aedes aegypti	1	1	0	1	0	Yadira Diaz
RL12	2025-05-02	2025-05-05							Maday Moreno	Ants attack
RL13	2025-05-02	2025-05-05	Aedes aegypti	0	0	14	6	0	Maday Moreno
RL13	2025-05-02	2025-05-05	Aedes albopictus	0	1	1	0	0	Maday Moreno
RL13	2025-05-02	2025-05-05	Culex coronator	0	0	8	2	0	Maday Moreno
RL13	2025-05-02	2025-05-05	Culex erraticus	0	0	1	0	0	Maday Moreno
RL13	2025-05-02	2025-05-05	Culex quinquefasciatus	0	0	41	14	0	Maday Moreno
RL14	2025-05-02	2025-05-05	Aedes aegypti	1	1	6	6	0	Yadira Diaz
RL14	2025-05-02	2025-05-05	Culex quinquefasciatus	0	0	2	0	0	Yadira Diaz
RL15	2025-05-02	2025-05-05	None	0	0	0	0	0	Yadira Diaz
RL16	2025-05-02	2025-05-05	Aedes aegypti	1	0	24	29	0	Monica Ramirez
RL16	2025-05-02	2025-05-05	Culex quinquefasciatus	0	0	17	3	0	Monica Ramirez
RL17	2025-05-02	2025-05-05	Culex quinquefasciatus	0	0	1	0	0	Maday Moreno	Ants attack
RL18	2025-05-02	2025-05-05	None	0	0	0	0	0	Yadira Diaz
RL19	2025-05-02	2025-05-05	Aedes aegypti	0	0	24	19	0	Monica Ramirez
RL19	2025-05-02	2025-05-05	Culex quinquefasciatus	0	0	17	3	0	Monica Ramirez
RL20	2025-05-02	2025-05-05	Culex quinquefasciatus	0	0	1	0	0	Monica Ramirez
RL21	2025-05-02	2025-05-05	Aedes aegypti	0	0	7	1	0	Yadira Diaz
RL21	2025-05-02	2025-05-05	Aedes albopictus	0	0	1	0	0	Yadira Diaz
RL21	2025-05-02	2025-05-05	Culex quinquefasciatus	0	0	0	3	0	Yadira Diaz
RL21	2025-05-02	2025-05-05	Wyeomyia mitchellii	0	0	1	0	0	Yadira Diaz
RL22	2025-05-02	2025-05-05	Aedes aegypti	0	0	30	9	0	Maday Moreno
RL22	2025-05-02	2025-05-05	Aedes albopictus	0	0	6	0	0	Maday Moreno
RL22	2025-05-02	2025-05-05	Anopheles quadrimaculatus	0	0	1	0	0	Maday Moreno
RL22	2025-05-02	2025-05-05	Culex coronator	0	0	5	0	0	Maday Moreno
RL22	2025-05-02	2025-05-05	Culex quinquefasciatus	0	0	4	2	0	Maday Moreno
RL23	2025-05-02	2025-05-05	Aedes aegypti	0	0	1	0	0	Maday Moreno	Ants attack
RL23	2025-05-02	2025-05-05	Culex quinquefasciatus	0	0	1	0	0	Maday Moreno	Ants attack
RL25	2025-05-02	2025-05-05	None	0	0	0	0	0	Yadira Diaz
RL26	2025-05-02	2025-05-05	Aedes aegypti	0	0	5	1	0	Yadira Diaz
RL26	2025-05-02	2025-05-05	Aedes albopictus	0	0	1	0	0	Yadira Diaz
RL26	2025-05-02	2025-05-05	Culex quinquefasciatus	0	0	22	7	0	Yadira Diaz
RL27	2025-05-02	2025-05-05	Aedes aegypti	0	0	1	0	0	Monica Ramirez
RL27	2025-05-02	2025-05-05	Culex quinquefasciatus	0	0	7	0	0	Monica Ramirez
RL28	2025-05-02	2025-05-05	Culex quinquefasciatus	0	0	2	8	0	Monica Ramirez
RL29	2025-05-02	2025-05-05	Aedes aegypti	0	0	19	10	0	Maday Moreno
RL29	2025-05-02	2025-05-05	Aedes albopictus	0	0	3	0	0	Maday Moreno
RL29	2025-05-02	2025-05-05	Culex coronator	0	0	11	4	0	Maday Moreno
RL29	2025-05-02	2025-05-05	Culex quinquefasciatus	0	0	17	3	0	Maday Moreno
RL30	2025-05-02	2025-05-05	Aedes aegypti	0	0	4	1	0	Monica Ramirez
RL30	2025-05-02	2025-05-05	Culex quinquefasciatus	0	0	20	1	0	Monica Ramirez
RL31	2025-05-02	2025-05-05	Culex quinquefasciatus	0	0	4	12	0	Monica Ramirez
RL32	2025-05-02	2025-05-05	Culex quinquefasciatus	0	0	6	6	2	Yadira Diaz
RL33	2025-05-02	2025-05-05	Culex biscaynensis	0	0	1	3	0	Yadira Diaz
RL33	2025-05-02	2025-05-05	Culex quinquefasciatus	0	0	50	0	0	Yadira Diaz
RL33	2025-05-02	2025-05-05	Wyeomyia mitchellii	0	0	8	1	0	Yadira Diaz
RL33	2025-05-02	2025-05-05	Wyoemyia vanduzeei	0	0	8	0	0	Yadira Diaz
RL34	2025-05-02	2025-05-05	Aedes aegypti	0	0	5	0	0	Monica Ramirez
RL34	2025-05-02	2025-05-05	Aedes albopictus	0	0	2	0	0	Monica Ramirez
RL34	2025-05-02	2025-05-05	Culex coronator	0	0	12	0	0	Monica Ramirez
RL34	2025-05-02	2025-05-05	Culex quinquefasciatus	0	0	15	12	0	Monica Ramirez
RL35	2025-05-02	2025-05-05	Aedes aegypti	0	0	8	1	0	Yadira Diaz
RL35	2025-05-02	2025-05-05	Culex interrogator	0	0	1	0	0	Yadira Diaz
RL35	2025-05-02	2025-05-05	Culex quinquefasciatus	0	0	9	2	2	Yadira Diaz
RL36	2025-05-02	2025-05-05	Aedes aegypti	0	0	3	0	0	Monica Ramirez
RL36	2025-05-02	2025-05-05	Aedes albopictus	0	0	3	0	0	Monica Ramirez
RL36	2025-05-02	2025-05-05	Culex quinquefasciatus	0	0	9	4	0	Monica Ramirez
RL37	2025-05-02	2025-05-05	Culex quinquefasciatus	0	0	9	3	0	Maday Moreno
RL38	2025-05-02	2025-05-05	Culex quinquefasciatus	0	0	0	1	0	Maday Moreno
RL39	2025-05-02	2025-05-05	Aedes aegypti	0	0	0	2	0	Maday Moreno
RL39	2025-05-02	2025-05-05	Culex quinquefasciatus	0	0	0	6	0	Maday Moreno
RL40	2025-05-02	2025-05-05	Aedes aegypti	0	0	0	0	1	Monica Ramirez
RL41	2025-05-02	2025-05-05	Aedes aegypti	0	0	2	0	0	Maday Moreno
RL41	2025-05-02	2025-05-05	Culex quinquefasciatus	0	0	9	1	0	Maday Moreno
RL42	2025-05-02	2025-05-05	Aedes aegypti	0	0	2	0	0	Yadira Diaz
RL42	2025-05-02	2025-05-05	Culex quinquefasciatus	0	0	8	0	0	Yadira Diaz
RL43	2025-05-02	2025-05-05	Aedes aegypti	0	0	4	1	0	Maday Moreno
RL43	2025-05-02	2025-05-05	Aedes albopictus	0	0	1	0	0	Maday Moreno
RL43	2025-05-02	2025-05-05	Culex coronator	0	0	9	0	0	Maday Moreno
RL43	2025-05-02	2025-05-05	Culex quinquefasciatus	0	0	17	64	0	Maday Moreno
RL44	2025-05-02	2025-05-05	Culex quinquefasciatus	0	0	1	0	0	Yadira Diaz
RL45	2025-05-02	2025-05-05	Aedes aegypti	0	0	3	2	0	Maday Moreno
RL45	2025-05-02	2025-05-05	Culex coronator	0	0	4	0	0	Maday Moreno
RL45	2025-05-02	2025-05-05	Culex quinquefasciatus	0	0	11	2	0	Maday Moreno
RL46	2025-05-02	2025-05-05							Maday Moreno	Ants attack
RL47	2025-05-02	2025-05-05	None	0	0	0	0	0	Monica Ramirez
RL48	2025-05-02	2025-05-05	Culex quinquefasciatus	0	0	7	8	0	Yadira Diaz
RL49	2025-05-02	2025-05-05	Aedes aegypti	0	0	2	0	0	Monica Ramirez
RL49	2025-05-02	2025-05-05	Culex quinquefasciatus	0	0	1	1	0	Monica Ramirez
RL50	2025-05-02	2025-05-05	Aedes aegypti	0	0	4	8	0	Yadira Diaz
RL50	2025-05-02	2025-05-05	Culex quinquefasciatus	0	0	8	0	0	Yadira Diaz
RL50	2025-05-02	2025-05-05	Wyoemyia vanduzeei	0	0	6	4	0	Yadira Diaz
RL1	2025-05-05	2025-05-06	Culex quinquefasciatus	0	0	0	3	0	Yadira Diaz
RL2	2025-05-05	2025-05-06	Aedes aegypti	0	0	2	1	0	Maday Moreno	Ants attack
RL3	2025-05-05	2025-05-06	None	0	0	0	0	0	Yadira Diaz
RL4	2025-05-05	2025-05-06	Aedes aegypti	4	1	18	3	0	Maday Moreno	Net was in a bad condition (wet)
RL4	2025-05-05	2025-05-06	Culex quinquefasciatus	0	0	7	5	2	Maday Moreno
RL5	2025-05-05	2025-05-06	Aedes aegypti	0	0	2	4	0	Maday Moreno
RL5	2025-05-05	2025-05-06	Culex quinquefasciatus	0	0	2	2	1	Maday Moreno
RL6	2025-05-05	2025-05-06	Aedes aegypti	0	0	5	1	0	Yadira Diaz
RL6	2025-05-05	2025-05-06	Culex quinquefasciatus	0	0	6	0	0	Yadira Diaz
RL7	2025-05-05	2025-05-06	Aedes aegypti	1	0	29	9	0	Maday Moreno
RL7	2025-05-05	2025-05-06	Culex quinquefasciatus	9	0	37	4	0	Maday Moreno
RL8	2025-05-05	2025-05-06	Aedes aegypti	0	0	4	4	0	Maday Moreno
RL8	2025-05-05	2025-05-06	Culex quinquefasciatus	0	0	20	4	0	Maday Moreno
RL10	2025-05-05	2025-05-06	Aedes aegypti	0	0	0	1	0	Yadira Diaz
RL11	2025-05-05	2025-05-06							Maday Moreno	Ants attack
RL12	2025-05-05	2025-05-06							Yadira Diaz	Ants attack
RL13	2025-05-05	2025-05-06	Aedes aegypti	0	0	8	3	0	Maday Moreno
RL13	2025-05-05	2025-05-06	Culex quinquefasciatus	0	0	34	23	5	Maday Moreno
RL14	2025-05-05	2025-05-06	Culex quinquefasciatus	0	0	0	3	0	Maday Moreno	Net was in a bad condition (wet)
RL15	2025-05-05	2025-05-06							Yadira Diaz	Ants attack
RL16	2025-05-05	2025-05-06	Aedes aegypti	0	1	19	10	0	Yadira Diaz
RL16	2025-05-05	2025-05-06	Culex quinquefasciatus	0	0	15	2	0	Yadira Diaz
RL17	2025-05-05	2025-05-06	Culex quinquefasciatus	0	0	0	3	0	Yadira Diaz
RL18	2025-05-05	2025-05-06	Aedes aegypti	0	0	1	1	0	Maday Moreno
RL18	2025-05-05	2025-05-06	Culex quinquefasciatus	0	0	14	11	4	Maday Moreno
RL19	2025-05-05	2025-05-06	Culex quinquefasciatus	0	0	0	1	1	Yadira Diaz
RL20	2025-05-05	2025-05-06	None	0	0	0	0	0	Yadira Diaz
RL21	2025-05-05	2025-05-06	Culex quinquefasciatus	0	0	0	4	0	Maday Moreno
RL22	2025-05-05	2025-05-06	Aedes aegypti	0	0	4	2	1	Maday Moreno
RL22	2025-05-05	2025-05-06	Culex coronator	0	0	2	0	0	Maday Moreno
RL23	2025-05-05	2025-05-06	Aedes aegypti	0	0	1	0	0	Yadira Diaz
RL25	2025-05-05	2025-05-06	Aedes aegypti	0	0	1	0	0	Maday Moreno
RL25	2025-05-05	2025-05-06	Culex quinquefasciatus	0	0	6	0	0	Maday Moreno
RL26	2025-05-05	2025-05-06	Aedes aegypti	0	0	3	0	0	Maday Moreno
RL26	2025-05-05	2025-05-06	Culex coronator	0	0	2	0	0	Maday Moreno
RL26	2025-05-05	2025-05-06	Culex quinquefasciatus	0	0	16	6	0	Maday Moreno
RL27	2025-05-05	2025-05-06	Culex quinquefasciatus	0	0	12	7	0	Yadira Diaz
RL28	2025-05-05	2025-05-06	Culex quinquefasciatus	0	0	0	1	0	Yadira Diaz
RL29	2025-05-05	2025-05-06	Aedes aegypti	0	0	12	3	0	Maday Moreno
RL29	2025-05-05	2025-05-06	Culex quinquefasciatus	0	0	5	2	4	Maday Moreno
RL29	2025-05-05	2025-05-06	Wyoemyia vanduzeei	0	0	2	0	0	Maday Moreno
RL30	2025-05-05	2025-05-06	None	0	0	0	0	0	Yadira Diaz
RL31	2025-05-05	2025-05-06							Maday Moreno	Ants attack
RL32	2025-05-05	2025-05-06	Aedes albopictus	0	0	1	0	0	Yadira Diaz
RL32	2025-05-05	2025-05-06	Culex quinquefasciatus	0	0	3	3	1	Yadira Diaz
RL33	2025-05-05	2025-05-06	Wyeomyia mitchellii	0	0	2	0	0	Yadira Diaz
RL33	2025-05-05	2025-05-06	Wyoemyia vanduzeei	0	0	11	0	0	Yadira Diaz
RL34	2025-05-05	2025-05-06	Aedes aegypti	0	0	4	1	0	Maday Moreno
RL34	2025-05-05	2025-05-06	Culex biscaynensis	0	0	1	0	0	Maday Moreno
RL34	2025-05-05	2025-05-06	Culex coronator	0	0	2	0	0	Maday Moreno
RL34	2025-05-05	2025-05-06	Culex quinquefasciatus	0	0	17	3	1	Maday Moreno
RL35	2025-05-05	2025-05-06	Aedes aegypti	0	0	5	1	0	Maday Moreno
RL35	2025-05-05	2025-05-06	Culex quinquefasciatus	0	0	5	2	3	Maday Moreno
RL36	2025-05-05	2025-05-06							Maday Moreno	Ants attack
RL37	2025-05-05	2025-05-06	Aedes aegypti	0	0	2	1	0	Yadira Diaz
RL37	2025-05-05	2025-05-06	Culex quinquefasciatus	0	0	12	4	1	Yadira Diaz
RL38	2025-05-05	2025-05-06	None	0	0	0	0	0	Yadira Diaz
RL39	2025-05-05	2025-05-06	Anopheles crucians	0	0	1	0	0	Maday Moreno
RL39	2025-05-05	2025-05-06	Aedes aegypti	0	0	2	0	0	Maday Moreno
RL39	2025-05-05	2025-05-06	Culex quinquefasciatus	0	0	11	3	0	Maday Moreno
RL40	2025-05-05	2025-05-06	Culex quinquefasciatus	0	0	3	0	0	Maday Moreno
RL41	2025-05-05	2025-05-06	Aedes aegypti	0	0	2	0	0	Maday Moreno
RL41	2025-05-05	2025-05-06	Culex quinquefasciatus	0	0	2	0	2	Maday Moreno
RL42	2025-05-05	2025-05-06	Aedes aegypti	0	0	1	0	1	Maday Moreno
RL42	2025-05-05	2025-05-06	Culex quinquefasciatus	0	0	1	0	0	Maday Moreno
RL43	2025-05-05	2025-05-06	Aedes aegypti	0	0	4	0	0	Yadira Diaz
RL43	2025-05-05	2025-05-06	Aedes albopictus	0	0	1	0	0	Yadira Diaz
RL43	2025-05-05	2025-05-06	Culex quinquefasciatus	0	0	18	32	0	Yadira Diaz
RL44	2025-05-05	2025-05-06	Culex quinquefasciatus	0	0	7	5	0	Yadira Diaz
RL45	2025-05-05	2025-05-06	Aedes aegypti	0	0	3	0	0	Yadira Diaz
RL45	2025-05-05	2025-05-06	Aedes albopictus	0	0	2	0	0	Yadira Diaz
RL45	2025-05-05	2025-05-06	Culex quinquefasciatus	0	0	2	0	0	Yadira Diaz
RL46	2025-05-05	2025-05-06								Net missing
RL47	2025-05-05	2025-05-06	None	0	0	0	0	0	Yadira Diaz
RL48	2025-05-05	2025-05-06	Culex quinquefasciatus	0	0	1	1	0	Yadira Diaz
RL49	2025-05-05	2025-05-06							Maday Moreno	Ants attack
RL50	2025-05-05	2025-05-06	Culex coronator	0	0	3	0	0	Maday Moreno
RL50	2025-05-05	2025-05-06	Culex quinquefasciatus	0	0	5	3	0	Maday Moreno
RL1	2025-05-07	2025-05-08	Aedes aegypti	2	0	46	31	0	Yadira Diaz
RL1	2025-05-07	2025-05-08	Aedes albopictus	3	0	0	1	0	Yadira Diaz
RL1	2025-05-07	2025-05-08	Culex quinquefasciatus	0	0	92	120	10	Yadira Diaz	Partially eaten by ants
RL2	2025-05-07	2025-05-08	Aedes aegypti	4	2	40	51	0	Monica Ramirez
RL2	2025-05-07	2025-05-08	Aedes albopictus	0	0	0	1	0	Monica Ramirez
RL2	2025-05-07	2025-05-08	Culex quinquefasciatus	0	0	119	203	0	Monica Ramirez
RL3	2025-05-07	2025-05-08	Aedes aegypti	2	0	18	6	0	Monica Ramirez
RL3	2025-05-07	2025-05-08	Culex quinquefasciatus	0	0	21	24	0	Monica Ramirez
RL4	2025-05-07	2025-05-08	Aedes aegypti	3	0	38	1	0	Monica Ramirez
RL4	2025-05-07	2025-05-08	Culex quinquefasciatus	0	0	8	14	0	Monica Ramirez
RL5	2025-05-07	2025-05-08	Aedes aegypti	0	0	33	14	0	Yadira Diaz
RL5	2025-05-07	2025-05-08	Culex quinquefasciatus	0	0	2	2	0	Yadira Diaz	Partially eaten by ants
RL5	2025-05-07	2025-05-08	Wyoemyia vanduzeei	0	0	1	0	0	Yadira Diaz
RL6	2025-05-07	2025-05-08	Aedes aegypti	0	0	8	5	0	Monica Ramirez
RL6	2025-05-07	2025-05-08	Culex quinquefasciatus	0	0	7	0	0	Monica Ramirez
RL7	2025-05-07	2025-05-08	Aedes aegypti	0	0	45	27	0	Monica Ramirez
RL7	2025-05-07	2025-05-08	Aedes albopictus	0	0	0	2	0	Monica Ramirez
RL7	2025-05-07	2025-05-08	Culex quinquefasciatus	0	0	60	6	0	Monica Ramirez
RL8	2025-05-07	2025-05-08	Aedes aegypti	1	0	4	0	0	Yadira Diaz
RL8	2025-05-07	2025-05-08	Aedes albopictus	1	0	0	0	0	Yadira Diaz
RL8	2025-05-07	2025-05-08	Culex quinquefasciatus	0	0	18	62	5	Yadira Diaz
RL8	2025-05-07	2025-05-08	Wyoemyia vanduzeei	0	0	1	0	0	Yadira Diaz
RL10	2025-05-07	2025-05-08	Culex quinquefasciatus	0	0	0	3	0	Yadira Diaz
RL11	2025-05-07	2025-05-08	Culex quinquefasciatus	0	0	1	0	0	Monica Ramirez
RL12	2025-05-07	2025-05-08	None	0	0	0	0	0	Yadira Diaz
RL13	2025-05-07	2025-05-08	Aedes aegypti	1	2	4	0	0	Yadira Diaz
RL13	2025-05-07	2025-05-08	Aedes albopictus	0	0	3	0	0	Yadira Diaz
RL13	2025-05-07	2025-05-08	Culex quinquefasciatus	0	0	24	35	3	Yadira Diaz
RL14	2025-05-07	2025-05-08	Aedes aegypti	2	0	0	0	0	Yadira Diaz
RL14	2025-05-07	2025-05-08	Culex quinquefasciatus	0	0	1	1	0	Yadira Diaz
RL15	2025-05-07	2025-05-08	Culex quinquefasciatus	0	0	2	0	0	Monica Ramirez
RL16	2025-05-07	2025-05-08	Aedes aegypti	4	1	6	5	0	Monica Ramirez
RL16	2025-05-07	2025-05-08	Culex quinquefasciatus	0	0	31	1	0	Monica Ramirez
RL17	2025-05-07	2025-05-08	Culex quinquefasciatus	0	0	0	1	0	Monica Ramirez
RL18	2025-05-07	2025-05-08	Aedes aegypti	0	0	1	0	0	Yadira Diaz
RL18	2025-05-07	2025-05-08	Culex quinquefasciatus	0	0	12	53	1	Yadira Diaz
RL20	2025-05-07	2025-05-08	Culex quinquefasciatus	0	0	3	12	0	Monica Ramirez
RL21	2025-05-07	2025-05-08	Aedes aegypti	0	0	8	8	0	Yadira Diaz
RL21	2025-05-07	2025-05-08	Aedes albopictus	0	0	4	0	0	Yadira Diaz
RL21	2025-05-07	2025-05-08	Culex quinquefasciatus	0	0	5	4	2	Yadira Diaz
RL21	2025-05-07	2025-05-08	Wyeomyia mitchellii	0	0	2	0	0	Yadira Diaz
RL22	2025-05-07	2025-05-08	Aedes aegypti	0	0	1	0	0	Yadira Diaz
RL22	2025-05-07	2025-05-08	Culex quinquefasciatus	0	0	7	0	0	Yadira Diaz
RL22	2025-05-07	2025-05-08	Wyoemyia vanduzeei	0	0	1	0	0	Yadira Diaz
RL23	2025-05-07	2025-05-08	Aedes aegypti	0	0	11	1	1	Yadira Diaz
RL23	2025-05-07	2025-05-08	Culex quinquefasciatus	0	0	18	1	0	Yadira Diaz
RL25	2025-05-07	2025-05-08	Aedes albopictus	0	0	1	0	0	Monica Ramirez
RL26	2025-05-07	2025-05-08	None	0	0	0	0	0	Yadira Diaz
RL27	2025-05-07	2025-05-08	Aedes aegypti	0	0	4	1	0	Monica Ramirez
RL27	2025-05-07	2025-05-08	Culex quinquefasciatus	0	0	23	4	0	Monica Ramirez
RL28	2025-05-07	2025-05-08	Aedes aegypti	0	0	0	1	0	Monica Ramirez
RL29	2025-05-07	2025-05-08	Aedes aegypti	0	0	7	0	0	Yadira Diaz
RL29	2025-05-07	2025-05-08	Aedes albopictus	0	0	13	4	0	Yadira Diaz
RL29	2025-05-07	2025-05-08	Culex biscaynensis	0	0	1	0	0	Yadira Diaz
RL29	2025-05-07	2025-05-08	Culex coronator	0	0	8	0	0	Yadira Diaz
RL29	2025-05-07	2025-05-08	Culex quinquefasciatus	0	0	6	7	0	Yadira Diaz
RL29	2025-05-07	2025-05-08	Wyeomyia mitchellii	0	0	7	0	0	Yadira Diaz
RL30	2025-05-07	2025-05-08	Aedes aegypti	0	0	5	1	2	Yadira Diaz
RL30	2025-05-07	2025-05-08	Culex quinquefasciatus	0	0	32	18	0	Yadira Diaz
RL31	2025-05-07	2025-05-08	None	0	0	0	0	0	Yadira Diaz
RL32	2025-05-07	2025-05-08	Aedes aegypti	0	0	0	2	0	Monica Ramirez
RL32	2025-05-07	2025-05-08	Aedes albopictus	0	0	2	0	0	Monica Ramirez
RL32	2025-05-07	2025-05-08	Culex erraticus	0	0	1	0	0	Monica Ramirez
RL32	2025-05-07	2025-05-08	Culex quinquefasciatus	0	0	11	8	0	Monica Ramirez
RL33	2025-05-07	2025-05-08	Aedes aegypti	0	0	0	2	0	Monica Ramirez
RL33	2025-05-07	2025-05-08	Culex quinquefasciatus	0	0	1	2	0	Monica Ramirez
RL33	2025-05-07	2025-05-08	Wyeomyia mitchellii	0	0	42	0	0	Monica Ramirez
RL34	2025-05-07	2025-05-08	Aedes aegypti	0	0	2	0	0	Monica Ramirez
RL34	2025-05-07	2025-05-08	Aedes albopictus	0	0	2	0	0	Monica Ramirez
RL34	2025-05-07	2025-05-08	Culex quinquefasciatus	0	0	21	6	0	Monica Ramirez
RL35	2025-05-07	2025-05-08	Aedes aegypti	0	0	4	0	0	Yadira Diaz
RL35	2025-05-07	2025-05-08	Culex quinquefasciatus	0	0	11	1	0	Yadira Diaz
RL36	2025-05-07	2025-05-08	Culex quinquefasciatus	0	0	1	4	1	Yadira Diaz
RL37	2025-05-07	2025-05-08	Culex quinquefasciatus	0	0	4	9	4	Yadira Diaz
RL38	2025-05-07	2025-05-08	Culex quinquefasciatus	0	0	1	0	0	Monica Ramirez
RL39	2025-05-07	2025-05-08	Aedes aegypti	0	0	2	0	0	Monica Ramirez
RL39	2025-05-07	2025-05-08	Culex quinquefasciatus	0	0	5	3	0	Monica Ramirez
RL40	2025-05-07	2025-05-08	Aedes aegypti	0	0	1	1	0	Yadira Diaz	Partially eaten by ants
RL40	2025-05-07	2025-05-08	Culex quinquefasciatus	0	0	26	0	0	Yadira Diaz
RL41	2025-05-07	2025-05-08	Aedes aegypti	0	0	1	0	0	Monica Ramirez
RL42	2025-05-07	2025-05-08	Aedes aegypti	0	0	0	1	0	Monica Ramirez
RL42	2025-05-07	2025-05-08	Culex quinquefasciatus	0	0	0	1	0	Monica Ramirez
RL43	2025-05-07	2025-05-08	Aedes aegypti	0	0	4	2	0	Yadira Diaz
RL43	2025-05-07	2025-05-08	Aedes albopictus	0	0	2	0	0	Yadira Diaz
RL43	2025-05-07	2025-05-08	Culex quinquefasciatus	0	0	24	70	3	Yadira Diaz
RL44	2025-05-07	2025-05-08	Culex quinquefasciatus	0	0	2	2	0	Monica Ramirez
RL45	2025-05-07	2025-05-08	Aedes aegypti	0	0	5	0	0	Yadira Diaz
RL45	2025-05-07	2025-05-08	Aedes albopictus	0	0	3	0	0	Yadira Diaz
RL45	2025-05-07	2025-05-08	Culex quinquefasciatus	0	0	7	0	0	Yadira Diaz
RL46	2025-05-07	2025-05-08	None	0	0	0	0	0	Monica Ramirez
RL47	2025-05-07	2025-05-08	Culex quinquefasciatus	0	0	0	1	0	Yadira Diaz
RL48	2025-05-07	2025-05-08	Culex quinquefasciatus	0	0	0	4	0	Yadira Diaz
RL48	2025-05-07	2025-05-08	Wyoemyia vanduzeei	0	0	1	0	0	Yadira Diaz
RL49	2025-05-07	2025-05-08	Aedes aegypti	0	0	1	1	0	Yadira Diaz	Partially eaten by ants
RL49	2025-05-07	2025-05-08	Culex quinquefasciatus	0	0	0	1	0	Yadira Diaz
RL50	2025-05-07	2025-05-08	Aedes aegypti	0	0	10	0	0	Monica Ramirez
RL50	2025-05-07	2025-05-08	Culex quinquefasciatus	0	0	7	3	0	Monica Ramirez
RL50	2025-05-07	2025-05-08	Wyeomyia mitchellii	0	0	9	0	0	Monica Ramirez
RL50	2025-05-07	2025-05-08	Wyoemyia vanduzeei	0	0	2	0	0	Monica Ramirez
RL9
RL9
RL9
RL9
RL9
RL9
RL9
RL9
RL11
RL14										vandalized
RL19									Maday Moreno	Ants attack
RL19										Net missing
RL24
RL24
RL24
RL24
RL24
RL24
RL24
RL24
RL28									Maday Moreno	Ants attack
RL46										unserviced
RL1	2025-05-08	2025-05-13	Aedes albopictus	0	0	1	1	0	Monica Ramirez
RL1	2025-05-08	2025-05-13	Culex quinquefasciatus	0	0	85	130	0	Monica Ramirez
RL1	2025-05-08	2025-05-13	Aedes aegypti	3	3	64	60	0	Monica Ramirez
RL2	2025-05-08	2025-05-13	Aedes aegypti	2	2	37	46	0	Yadira Diaz
RL2	2025-05-08	2025-05-13	Culex quinquefasciatus	0	0	104	43	3	Yadira Diaz
RL3	2025-05-08	2025-05-13	Aedes aegypti	0	1	25	19	0	Yadira Diaz
RL3	2025-05-08	2025-05-13	Culex quinquefasciatus	0	0	15	9	0	Yadira Diaz
RL3	2025-05-08	2025-05-13	Aedes albopictus	0	1	0	0	0	Yadira Diaz
RL4	2025-05-08	2025-05-13	Aedes aegypti	1	0	15	5	0	Monica Ramirez
RL4	2025-05-08	2025-05-13	Culex quinquefasciatus	0	0	10	4	0	Monica Ramirez
RL5	2025-05-08	2025-05-13	Aedes aegypti	3	3	23	11	0	Yadira Diaz
RL5	2025-05-08	2025-05-13	Culex quinquefasciatus	0	0	8	1	0	Yadira Diaz
RL6	2025-05-08	2025-05-13	Culex quinquefasciatus	0	0	18	0	0	Monica Ramirez
RL6	2025-05-08	2025-05-13	Aedes aegypti	2	2	10	7	0	Monica Ramirez
RL6	2025-05-08	2025-05-13	Aedes albopictus	0	0	1	0	0	Monica Ramirez
RL7	2025-05-08	2025-05-13	Aedes aegypti	1	1	33	19	0	Yadira Diaz
RL7	2025-05-08	2025-05-13	Culex quinquefasciatus	0	0	78	7	0	Yadira Diaz
RL8	2025-05-08	2025-05-13	Culex quinquefasciatus	0	0	47	33	0	Monica Ramirez
RL8	2025-05-08	2025-05-13	Aedes albopictus	0	0	0	1	0	Monica Ramirez
RL8	2025-05-08	2025-05-13	Aedes aegypti	0	0	7	9	0	Monica Ramirez
RL9
RL10	2025-05-08	2025-05-13	Culex quinquefasciatus	0	0	7	1	0	Monica Ramirez
RL10	2025-05-08	2025-05-13	Aedes aegypti	0	0	0	0	1	Monica Ramirez
RL11	2025-05-08	2025-05-13	None						Yadira Diaz	Ants attack
RL12	2025-05-08	2025-05-13	Culex quinquefasciatus	0	0	26	0	0	Monica Ramirez
RL12	2025-05-08	2025-05-13	Culex interrogator	0	0	1	0	0	Monica Ramirez
RL12	2025-05-08	2025-05-13	Aedes aegypti	0	0	14	2	0	Monica Ramirez
RL13	2025-05-08	2025-05-13	Aedes aegypti	0	0	29	0	0	Yadira Diaz
RL13	2025-05-08	2025-05-13	Culex quinquefasciatus	0	0	57	20	0	Yadira Diaz
RL13	2025-05-08	2025-05-13	Aedes albopictus	0	0	3	0	0	Yadira Diaz
RL13	2025-05-08	2025-05-13	Culex coronator	0	0	3	0	0	Yadira Diaz
RL14	2025-05-08	2025-05-13	Culex quinquefasciatus	0	0	3	0	0	Monica Ramirez
RL14	2025-05-08	2025-05-13	Aedes albopictus	0	0	1	0	0	Monica Ramirez
RL14	2025-05-08	2025-05-13	Aedes aegypti	0	0	1	1	0	Monica Ramirez
RL15	2025-05-08	2025-05-13	Culex quinquefasciatus	0	0	10	10	0	Monica Ramirez
RL15	2025-05-08	2025-05-13	Culex coronator	0	0	1	0	0	Monica Ramirez
RL15	2025-05-08	2025-05-13	Aedes albopictus	1	0	0	1	0	Monica Ramirez
RL15	2025-05-08	2025-05-13	Aedes aegypti	0	0	4	3	0	Monica Ramirez
RL16	2025-05-08	2025-05-13	Aedes aegypti	0	0	1	0	0	Yadira Diaz
RL17	2025-05-08	2025-05-13	None						Yadira Diaz
RL18	2025-05-08	2025-05-13	Culex quinquefasciatus	0	0	6	20	0	Monica Ramirez
RL18	2025-05-08	2025-05-13	Aedes aegypti	0	0	2	0	0	Monica Ramirez
RL19	2025-05-08	2025-05-13	None						Yadira Diaz
RL20	2025-05-08	2025-05-13	Culex quinquefasciatus	0	0	8	10	3	Yadira Diaz
RL21	2025-05-08	2025-05-13	Culex quinquefasciatus	0	0	3	0	0	Monica Ramirez
RL21	2025-05-08	2025-05-13	Aedes aegypti	0	0	4	9	0	Monica Ramirez
RL22	2025-05-08	2025-05-13	Aedes aegypti	0	0	12	4	0	Yadira Diaz
RL22	2025-05-08	2025-05-13	Culex quinquefasciatus	0	0	24	1	0	Yadira Diaz
RL22	2025-05-08	2025-05-13	Culex coronator	0	0	5	0	0	Yadira Diaz
RL22	2025-05-08	2025-05-13	Wyoemyia vanduzeei	0	0	1	0	0	Yadira Diaz
RL23	2025-05-08	2025-05-13	Culex quinquefasciatus	0	0	12	0	0	Monica Ramirez
RL23	2025-05-08	2025-05-13	Aedes aegypti	0	0	3	0	0	Monica Ramirez
RL24
RL25	2025-05-08	2025-05-13	Aedes aegypti	0	0	1	0	0	Yadira Diaz
RL25	2025-05-08	2025-05-13	Wyeomyia mitchellii	0	0	1	0	0	Yadira Diaz
RL25	2025-05-08	2025-05-13	Culex quinquefasciatus	0	0	1	1	0	Yadira Diaz
RL26	2025-05-08	2025-05-13	Culex quinquefasciatus	0	0	11	14	0	Monica Ramirez
RL26	2025-05-08	2025-05-13	Aedes aegypti	0	0	0	1	0	Monica Ramirez
RL27	2025-05-08	2025-05-13	Aedes aegypti	0	0	3	0	0	Yadira Diaz
RL27	2025-05-08	2025-05-13	Culex quinquefasciatus	0	0	22	3	1	Yadira Diaz
RL27	2025-05-08	2025-05-13	Culex coronator	0	0	2	0	0	Yadira Diaz
RL28	2025-05-08	2025-05-13	Culex quinquefasciatus	0	0	11	5	0	Monica Ramirez
RL29	2025-05-08	2025-05-13	Aedes albopictus	0	0	1	1	0	Monica Ramirez
RL29	2025-05-08	2025-05-13	Culex quinquefasciatus	0	0	15	3	0	Monica Ramirez
RL29	2025-05-08	2025-05-13	Wyeomyia mitchellii	0	0	6	0	0	Monica Ramirez
RL29	2025-05-08	2025-05-13	Aedes aegypti	0	0	9	0	0	Monica Ramirez
RL30	2025-05-08	2025-05-13	Aedes aegypti	0	0	4	5	0	Yadira Diaz
RL30	2025-05-08	2025-05-13	Culex quinquefasciatus	0	0	38	0	0	Yadira Diaz
RL31	2025-05-08	2025-05-13	Aedes aegypti	0	0	1	0	0	Yadira Diaz
RL31	2025-05-08	2025-05-13	Culex quinquefasciatus	0	0	8	5	0	Yadira Diaz
RL31	2025-05-08	2025-05-13	Culex coronator	0	0	2	0	0	Yadira Diaz
RL32	2025-05-08	2025-05-13	Culex quinquefasciatus	0	0	11	5	0	Monica Ramirez
RL33	2025-05-08	2025-05-13	Culex quinquefasciatus	0	0	0	19	0	Monica Ramirez
RL33	2025-05-08	2025-05-13	Wyeomyia mitchellii	0	0	21	0	0	Monica Ramirez
RL33	2025-05-08	2025-05-13	Aedes albopictus	0	0	2	0	0	Monica Ramirez
RL33	2025-05-08	2025-05-13	Wyoemyia vanduzeei	0	0	4	0	0	Monica Ramirez
RL34	2025-05-08	2025-05-13	Aedes aegypti	0	0	5	0	0	Yadira Diaz
RL34	2025-05-08	2025-05-13	Aedes albopictus	0	0	2	0	0	Yadira Diaz
RL34	2025-05-08	2025-05-13	Culex quinquefasciatus	0	0	17	6	0	Yadira Diaz
RL35	2025-05-08	2025-05-13	Aedes aegypti	0	0	1	0	0	Yadira Diaz
RL35	2025-05-08	2025-05-13	Culex quinquefasciatus	0	0	14	1	1	Yadira Diaz
RL36	2025-05-08	2025-05-13	Culex quinquefasciatus	0	0	1	0	0	Monica Ramirez
RL37	2025-05-08	2025-05-13	Culex quinquefasciatus	0	0	11	16	6	Yadira Diaz
RL38	2025-05-08	2025-05-13	None	0	0	0	0	0	Monica Ramirez
RL39	2025-05-08	2025-05-13	Aedes aegypti	0	0	1	0	0	Yadira Diaz
RL39	2025-05-08	2025-05-13	Culex quinquefasciatus	0	0	5	7	0	Yadira Diaz
RL40	2025-05-08	2025-05-13	Anopheles crucians	0	0	1	0	0	Monica Ramirez
RL40	2025-05-08	2025-05-13	Culex quinquefasciatus	0	0	23	0	0	Monica Ramirez
RL40	2025-05-08	2025-05-13	Aedes aegypti	0	0	1	1	0	Monica Ramirez
RL41	2025-05-08	2025-05-13	Culex quinquefasciatus	0	0	1	0	0	Monica Ramirez
RL41	2025-05-08	2025-05-13	Aedes aegypti	0	0	1	0	0	Monica Ramirez
RL42	2025-05-08	2025-05-13	Culex quinquefasciatus	0	0	1	0	0	Yadira Diaz
RL43	2025-05-08	2025-05-13	Culex quinquefasciatus	0	0	7	0	0	Monica Ramirez
RL43	2025-05-08	2025-05-13	Aedes aegypti	0	0	2	0	0	Monica Ramirez
RL44	2025-05-08	2025-05-13	Culex coronator	0	0	1	0	0	Yadira Diaz
RL44	2025-05-08	2025-05-13	Culex quinquefasciatus	0	0	9	5	0	Yadira Diaz
RL45	2025-05-08	2025-05-13	Aedes aegypti	0	0	4	0	0	Yadira Diaz
RL45	2025-05-08	2025-05-13	Aedes albopictus	0	0	1	0	0	Yadira Diaz
RL45	2025-05-08	2025-05-13	Culex quinquefasciatus	0	0	8	0	0	Yadira Diaz
RL46	2025-05-08	2025-05-13	Culex quinquefasciatus	0	0	10	9	0	Monica Ramirez
RL46	2025-05-08	2025-05-13	Aedes aegypti	0	0	1	0	0	Monica Ramirez
RL47	2025-05-08	2025-05-13	Culex quinquefasciatus	0	0	0	2	0	Yadira Diaz
RL48	2025-05-08	2025-05-13	Culex quinquefasciatus	0	0	0	1	0	Monica Ramirez
RL48	2025-05-08	2025-05-13	Aedes aegypti	0	0	1	1	0	Monica Ramirez
RL49	2025-05-08	2025-05-13	Aedes aegypti	0	0	1	0	0	Yadira Diaz
RL49	2025-05-08	2025-05-13	Aedes albopictus	0	0	1	1	0	Yadira Diaz
RL49	2025-05-08	2025-05-13	Culex quinquefasciatus	0	0	9	0	0	Yadira Diaz
RL49	2025-05-08	2025-05-13	Culex coronator	0	0	1	0	0	Yadira Diaz
RL50	2025-05-08	2025-05-13	Culex quinquefasciatus	0	0	18	3	0	Monica Ramirez
RL50	2025-05-08	2025-05-13	Wyeomyia mitchellii	0	0	2	0	0	Monica Ramirez
RL50	2025-05-08	2025-05-13	Aedes aegypti	0	0	5	0	0	Monica Ramirez
RL1	2025-05-14	2025-05-15	Culex quinquefasciatus	0	0	16	23	0	Monica Ramirez
RL1	2025-05-14	2025-05-15	Aedes aegypti	2	2	24	147	0	Monica Ramirez
RL2	2025-05-14	2025-05-15	Aedes aegypti	0	0	16	27	0	Yadira Diaz
RL2	2025-05-14	2025-05-15	Culex quinquefasciatus	0	0	3	25	0	Yadira Diaz
RL3	2025-05-14	2025-05-15	Aedes aegypti	0	0	21	63	0	Yadira Diaz
RL3	2025-05-14	2025-05-15	Aedes albopictus	0	0	1	2	0	Yadira Diaz
RL3	2025-05-14	2025-05-15	Culex quinquefasciatus	0	0	1	2	0	Yadira Diaz
RL4	2025-05-14	2025-05-15	Aedes aegypti	7	2	37	34	0	Monica Ramirez
RL4	2025-05-14	2025-05-15	Culex quinquefasciatus	0	0	3	2	0	Monica Ramirez
RL5	2025-05-14	2025-05-15	Aedes aegypti	0	0	14	22	2	Monica Ramirez
RL6	2025-05-14	2025-05-15	Aedes aegypti	0	0	11	48	0	Yadira Diaz
RL6	2025-05-14	2025-05-15	Aedes albopictus	0	0	1	0	0	Yadira Diaz
RL6	2025-05-14	2025-05-15	Culex quinquefasciatus	0	0	1	1	0	Yadira Diaz
RL7	2025-05-14	2025-05-15	Culex quinquefasciatus	0	0	2	2	0	Monica Ramirez
RL7	2025-05-14	2025-05-15	Aedes aegypti	0	0	7	14	0	Monica Ramirez
RL8	2025-05-14	2025-05-15	Aedes aegypti	0	0	12	16	0	Yadira Diaz
RL8	2025-05-14	2025-05-15	Culex quinquefasciatus	0	0	6	20	1	Yadira Diaz
RL9
RL10	2025-05-14	2025-05-15	Culex quinquefasciatus	0	0	0	2	0	Yadira Diaz
RL11	2025-05-14	2025-05-15	Aedes aegypti	0	0	4	205	0	Yadira Diaz
RL12	2025-05-14	2025-05-15	Aedes aegypti	0	0	15	65	0	Monica Ramirez
RL13	2025-05-14	2025-05-15	Culex quinquefasciatus	0	0	1	0	0	Monica Ramirez
RL13	2025-05-14	2025-05-15	Aedes aegypti	0	0	1	0	0	Monica Ramirez
RL14	2025-05-14	2025-05-15	Aedes aegypti	0	0	1	0	0	Monica Ramirez
RL15	2025-05-14	2025-05-15	Aedes aegypti	0	0	0	2	0	Yadira Diaz
RL16	2025-05-14	2025-05-15	Culex quinquefasciatus	0	0	5	0	0	Monica Ramirez
RL16	2025-05-14	2025-05-15	Aedes albopictus	0	0	1	0	0	Monica Ramirez
RL16	2025-05-14	2025-05-15	Aedes aegypti	2	0	1	46	0	Monica Ramirez
RL17	2025-05-14	2025-05-15	Aedes aegypti	0	0	1	4	0	Yadira Diaz
RL17	2025-05-14	2025-05-15	Aedes albopictus	0	0	1	0	0	Yadira Diaz
RL18	2025-05-14	2025-05-15	Culex quinquefasciatus	0	0	1	3	0	Yadira Diaz
RL19	2025-05-14	2025-05-15	Culex quinquefasciatus	0	0	0	1	0	Monica Ramirez
RL19	2025-05-14	2025-05-15	Aedes aegypti	0	0	0	1	0	Monica Ramirez
RL20	2025-05-14	2025-05-15	Aedes aegypti	0	0	0	1	0	Monica Ramirez
RL21	2025-05-14	2025-05-15	Culex quinquefasciatus	0	0	0	1	1	Yadira Diaz
RL21	2025-05-14	2025-05-15	Wyoemyia vanduzeei	0	0	4	0	0	Yadira Diaz
RL21	2025-05-14	2025-05-15	Wyeomyia mitchellii	0	0	1	0	0	Yadira Diaz
RL21	2025-05-14	2025-05-15	Aedes aegypti	0	0	9	10	0	Yadira Diaz
RL22	2025-05-14	2025-05-15	None	0	0	0	0	0	Monica Ramirez
RL23	2025-05-14	2025-05-15	Culex quinquefasciatus	0	0	3	1	2	Yadira Diaz
RL23	2025-05-14	2025-05-15	Aedes aegypti	0	0	2	3	2	Yadira Diaz
RL24
RL25	2025-05-14	2025-05-15	Culex quinquefasciatus	0	0	1	2	0	Yadira Diaz
RL25	2025-05-14	2025-05-15	Wyoemyia vanduzeei	0	0	1	0	0	Yadira Diaz
RL25	2025-05-14	2025-05-15	Aedes aegypti	0	0
RL26	2025-05-14	2025-05-15	Culex quinquefasciatus	0	0	0	1	0	Monica Ramirez
RL26	2025-05-14	2025-05-15	Aedes aegypti	0	0	1	0	0	Monica Ramirez
RL26	2025-05-14	2025-05-15	Aedes albopictus	0	0	1	0	0	Monica Ramirez
RL27	2025-05-14	2025-05-15	Culex quinquefasciatus	0	0	6	1	0	Yadira Diaz
RL27	2025-05-14	2025-05-15	Aedes aegypti	0	0	1	0	0	Yadira Diaz
RL28	2025-05-14	2025-05-15	Culex quinquefasciatus	0	0	1	1	3	Yadira Diaz
RL28	2025-05-14	2025-05-15	Culex coronator	0	0	2	0	0	Yadira Diaz
RL28	2025-05-14	2025-05-15	Aedes aegypti	0	0	2	0	0	Yadira Diaz
RL29	2025-05-14	2025-05-15	Culex quinquefasciatus	0	0	1	0	0	Monica Ramirez
RL29	2025-05-14	2025-05-15	Wyoemyia vanduzeei	0	0	2	0	0	Monica Ramirez
RL29	2025-05-14	2025-05-15	Aedes aegypti	0	0	2	32	0	Monica Ramirez
RL29	2025-05-14	2025-05-15	Aedes albopictus	0	0	0	3	0	Monica Ramirez
RL30	2025-05-14	2025-05-15	Culex quinquefasciatus	0	0	9	2	0	Yadira Diaz
RL30	2025-05-14	2025-05-15	Aedes aegypti	0	0	14	3	0	Yadira Diaz
RL30	2025-05-14	2025-05-15	Aedes albopictus	0	0	3	0	0	Yadira Diaz
RL31	2025-05-14	2025-05-15	Aedes aegypti	0	0	0	2	0	Yadira Diaz
RL31	2025-05-14	2025-05-15	Culex quinquefasciatus	0	0	0	0	1	Yadira Diaz
RL32	2025-05-14	2025-05-15	Aedes aegypti	0	0	1	2	0	Yadira Diaz
RL32	2025-05-14	2025-05-15	Culex quinquefasciatus	0	0	3	6	1	Yadira Diaz
RL33	2025-05-14	2025-05-15	Wyoemyia vanduzeei	0	0	11	0	0	Yadira Diaz
RL33	2025-05-14	2025-05-15	Wyeomyia mitchellii	0	0	2	0	0	Yadira Diaz
RL34	2025-05-14	2025-05-15	Aedes aegypti	0	0	1	0	0	Monica Ramirez
RL35	2025-05-14	2025-05-15	Culex quinquefasciatus	0	0	3	0	0	Monica Ramirez
RL35	2025-05-14	2025-05-15	Aedes aegypti	0	0	3	3	0	Monica Ramirez
RL36	2025-05-14	2025-05-15	Culex quinquefasciatus	0	0	3	4	0	Monica Ramirez
RL37	2025-05-14	2025-05-15	Culex quinquefasciatus	0	0	2	4	13	Yadira Diaz
RL37	2025-05-14	2025-05-15	Aedes aegypti	0	0	1	0	0	Yadira Diaz
RL37	2025-05-14	2025-05-15	Aedes albopictus	0	0	1	0	0	Yadira Diaz
RL38	2025-05-14	2025-05-15	Aedes albopictus	0	0	0	0	2	Yadira Diaz
RL38	2025-05-14	2025-05-15	Culex biscaynensis	0	0	0	1	0	Yadira Diaz
RL39	2025-05-14	2025-05-15	Culex quinquefasciatus	0	0	3	2	0	Monica Ramirez
RL39	2025-05-14	2025-05-15	Aedes aegypti	0	0	5	9	0	Monica Ramirez
RL40	2025-05-14	2025-05-15	Culex quinquefasciatus	0	0	3	1	0	Monica Ramirez
RL40	2025-05-14	2025-05-15	Aedes aegypti	0	0	1	0	0	Monica Ramirez
RL41	2025-05-14	2025-05-15	Culex quinquefasciatus	0	0	4	0	0	Monica Ramirez
RL41	2025-05-14	2025-05-15	Aedes aegypti	0	0	5	1	0	Monica Ramirez
RL42	2025-05-14	2025-05-15	None	0	0	0	0	0	Yadira Diaz
RL43	2025-05-14	2025-05-15	Culex quinquefasciatus	0	0	12	34	0	Monica Ramirez
RL43	2025-05-14	2025-05-15	Aedes aegypti	0	0	2	2	0	Monica Ramirez
RL44	2025-05-14	2025-05-15	Culex quinquefasciatus	0	0	15	1	0	Monica Ramirez
RL44	2025-05-14	2025-05-15	Aedes aegypti	0	0	0	2	0	Monica Ramirez
RL45	2025-05-14	2025-05-15	Culex quinquefasciatus	0	0	11	3	0	Monica Ramirez
RL45	2025-05-14	2025-05-15	Aedes aegypti	0	0	3	10	0	Monica Ramirez
RL45	2025-05-14	2025-05-15	Aedes albopictus	0	0	2	0	0	Monica Ramirez
RL46	2025-05-14	2025-05-15	None						Yadira Diaz
RL47	2025-05-14	2025-05-15	Aedes aegypti	0	0	0	1	0	Monica Ramirez
RL48	2025-05-14	2025-05-15	Aedes aegypti	0	0	8	4	0	Yadira Diaz
RL48	2025-05-14	2025-05-15	Culex quinquefasciatus	0	0	2	1	0	Yadira Diaz
RL49	2025-05-14	2025-05-15	Culex quinquefasciatus	0	0	0	0	1	Yadira Diaz
RL49	2025-05-14	2025-05-15	Aedes aegypti	0	0	0	2	0	Yadira Diaz
RL49	2025-05-14	2025-05-15	Aedes albopictus	0	0	0	1	0	Yadira Diaz
RL50	2025-05-14	2025-05-15	Culex quinquefasciatus	0	0	3	2	0	Yadira Diaz
RL1	2025-05-16	2025-05-20	Aedes aegypti	15	3	1110	3284	0	Yadira Diaz
RL1	2025-05-16	2025-05-20	Aedes albopictus	0	0	2	0	0	Yadira Diaz
RL1	2025-05-16	2025-05-20	Culex quinquefasciatus	0	0	40	69	0	Yadira Diaz
RL2	2025-05-16	2025-05-19	Culex quinquefasciatus	0	0	18	36	0	Monica Ramirez
RL2	2025-05-16	2025-05-19	Aedes aegypti	2	1	364	509	0	Monica Ramirez
RL3	2025-05-16	2025-05-19	Aedes aegypti	0	3	3	60	0	Maday Moreno
RL3	2025-05-16	2025-05-19	Aedes albopictus	0	0	1	2	0	Maday Moreno
RL3	2025-05-16	2025-05-19	Culex quinquefasciatus	0	0	0	1	0	Maday Moreno
RL4	2025-05-16	2025-05-20	Aedes aegypti	15	24	230	333	0	Yadira Diaz
RL4	2025-05-16	2025-05-20	Aedes albopictus	0	0	1	0	0	Yadira Diaz
RL4	2025-05-16	2025-05-20	Culex quinquefasciatus	0	0	4	3	0	Yadira Diaz
RL5	2025-05-16	2025-05-19	Culex quinquefasciatus	0	0	3	0	0	Monica Ramirez
RL5	2025-05-16	2025-05-19	Aedes aegypti	2	1	160	304	0	Monica Ramirez
RL6	2025-05-16	2025-05-19	Aedes aegypti	0	0	244	649	0	Maday Moreno
RL6	2025-05-16	2025-05-19	Culex quinquefasciatus	0	0	7	3	0	Maday Moreno
RL7	2025-05-16	2025-05-22	Aedes aegypti	0	0	253	776	0	Yadira Diaz
RL7	2025-05-16	2025-05-22	Culex quinquefasciatus	0	0	12	1	0	Yadira Diaz
RL8	2025-05-16	2025-05-19	Culex quinquefasciatus	0	0	45	45	0	Monica Ramirez
RL8	2025-05-16	2025-05-19	Aedes aegypti	0	1	97	226	0	Monica Ramirez
RL9
RL10	2025-05-16	2025-05-19	Aedes aegypti	0	0	102	128	0	Maday Moreno
RL10	2025-05-16	2025-05-19	Aedes albopictus	0	0	0	2	0	Maday Moreno
RL10	2025-05-16	2025-05-19	Culex coronator	0	0	7	3	0	Maday Moreno
RL10	2025-05-16	2025-05-19	Culex quinquefasciatus	0	0	1	4	0	Maday Moreno
RL10	2025-05-16	2025-05-19	Wyeomyia mitchellii	0	0	9	0	0	Maday Moreno
RL11	2025-05-16	2025-05-19	Aedes aegypti	0	0	99	436	0	Maday Moreno
RL11	2025-05-16	2025-05-19	Culex quinquefasciatus	0	0	3	0	0	Maday Moreno
RL11	2025-05-16	2025-05-19	Culex coronator	0	0	1	0	0	Maday Moreno
RL12	2025-05-16	2025-05-22	Culex quinquefasciatus	0	0	6	1	0	Monica Ramirez
RL12	2025-05-16	2025-05-22	Aedes aegypti	2	0	121	916	0	Monica Ramirez
RL13	2025-05-16	2025-05-27	Aedes aegypti	0	0	136	48	0	Yadira Diaz
RL13	2025-05-16	2025-05-27	Aedes albopictus	0	0	5	4	0	Yadira Diaz
RL13	2025-05-16	2025-05-27	Culex quinquefasciatus	0	0	57	8	0	Yadira Diaz
RL13	2025-05-16	2025-05-27	Wyoemyia vanduzeei	0	0	2	0	0	Yadira Diaz
RL14	2025-05-16	2025-05-19	Aedes aegypti	0	0	66	97	0	Maday Moreno
RL14	2025-05-16	2025-05-19	Aedes albopictus	0	0	0	1	0	Maday Moreno
RL14	2025-05-16	2025-05-19	Culex coronator	0	0	4	0	0	Maday Moreno
RL14	2025-05-16	2025-05-19	Culex interrogator	0	0	1	0	0	Maday Moreno
RL14	2025-05-16	2025-05-19	Culex quinquefasciatus	0	0	10	1	0	Maday Moreno
RL15	2025-05-16	2025-05-19	Culex quinquefasciatus	0	0	1	1	0	Monica Ramirez
RL15	2025-05-16	2025-05-19	Aedes aegypti	0	0	19	2	0	Monica Ramirez
RL16	2025-05-16	2025-05-19	Aedes aegypti	1	3	200	1040	0	Maday Moreno
RL16	2025-05-16	2025-05-19	Culex quinquefasciatus	0	0	26	3	1	Maday Moreno
RL16	2025-05-16	2025-05-19	Aedes albopictus	0	0	1	0	0	Maday Moreno
RL17	2025-05-16	2025-05-27	Aedes aegypti	0	0	22	19	0	Yadira Diaz
RL17	2025-05-16	2025-05-27	Culex coronator	0	0	4	0	0	Yadira Diaz
RL17	2025-05-16	2025-05-27	Culex quinquefasciatus	0	0	11	2	0	Yadira Diaz
RL18	2025-05-16	2025-05-19	Culex quinquefasciatus	0	0	7	11	0	Monica Ramirez
RL18	2025-05-16	2025-05-19	Aedes albopictus	0	0	3	0	0	Monica Ramirez
RL18	2025-05-16	2025-05-19	Aedes aegypti	0	0	31	6	0	Monica Ramirez
RL19	2025-05-16	2025-05-20	Aedes aegypti	0	0	0	2	0	Monica Ramirez
RL20	2025-05-16	2025-05-23	Culex quinquefasciatus	0	0	9	10	0	Yadira Diaz
RL20	2025-05-16	2025-05-23	Culex coronator	0	0	1	0	0	Yadira Diaz
RL20	2025-05-16	2025-05-23	Aedes aegypti	0	0	12	12	0	Yadira Diaz
RL20	2025-05-16	2025-05-23	Aedes albopictus	0	0	2	3	0	Yadira Diaz
RL21	2025-05-16	2025-05-20	Culex quinquefasciatus	0	0	2	0	0	Monica Ramirez
RL21	2025-05-16	2025-05-20	Aedes aegypti	0	0	75	420	0	Monica Ramirez
RL21	2025-05-16	2025-05-20	Aedes albopictus	0	0	3	0	0	Monica Ramirez
RL21	2025-05-16	2025-05-20	Wyoemyia vanduzeei	0	0	1	0	0	Monica Ramirez
RL21	2025-05-16	2025-05-20	Wyeomyia mitchellii	0	0	1	0	0	Monica Ramirez
RL22	2025-05-16	2025-05-22	Aedes aegypti	0	0	378	569	0	Yadira Diaz
RL22	2025-05-16	2025-05-22	Wyeomyia mitchellii	0	0	1	0	0	Yadira Diaz
RL22	2025-05-16	2025-05-22	Wyoemyia vanduzeei	0	0	1	0	0	Yadira Diaz
RL22	2025-05-16	2025-05-22	Culex coronator	0	0	9	0	0	Yadira Diaz
RL22	2025-05-16	2025-05-22	Culex quinquefasciatus	0	0	9	0	0	Yadira Diaz
RL22	2025-05-16	2025-05-22	Culex nigripalpus	0	0	1	0	0	Yadira Diaz
RL22	2025-05-16	2025-05-22	Aedes albopictus	0	0	12	2	0	Yadira Diaz
RL23	2025-05-16	2025-05-20	Culex quinquefasciatus	0	0	19	2	0	Monica Ramirez
RL23	2025-05-16	2025-05-20	Aedes aegypti	0	0	35	18	0	Monica Ramirez
RL23	2025-05-16	2025-05-20	Aedes albopictus	0	0	2	0	0	Monica Ramirez
RL24
RL25	2025-05-16	2025-05-19	Aedes aegypti	0	0	38	4	0	Maday Moreno
RL25	2025-05-16	2025-05-19	Aedes albopictus	0	0	5	1	0	Maday Moreno
RL25	2025-05-16	2025-05-19	Culex quinquefasciatus	0	0	12	17	0	Maday Moreno
RL26	2025-05-16	2025-05-19	Aedes aegypti	0	0	67	29	0	Maday Moreno
RL26	2025-05-16	2025-05-19	Aedes albopictus	0	0	10	1	0	Maday Moreno
RL26	2025-05-16	2025-05-19	Culex quinquefasciatus	0	0	15	5	0	Maday Moreno
RL26	2025-05-16	2025-05-19	Culex coronator	0	0	3	0	0	Maday Moreno
RL26	2025-05-16	2025-05-19	Wyeomyia mitchellii	0	0	4	0	0	Maday Moreno
RL27	2025-05-16	2025-05-20	Culex quinquefasciatus	0	0	29	7	0	Monica Ramirez
RL27	2025-05-16	2025-05-20	Aedes aegypti	0	0	28	20	0	Monica Ramirez
RL28	2025-05-16	2025-05-22	Aedes aegypti	0	0	23	1	0	Yadira Diaz
RL28	2025-05-16	2025-05-22	Aedes albopictus	0	0	1	0	0	Yadira Diaz
RL28	2025-05-16	2025-05-22	Culex quinquefasciatus	0	0	10	2	4	Yadira Diaz
RL29	2025-05-16	2025-05-19	Aedes aegypti	0	0	246	575	0	Maday Moreno
RL29	2025-05-16	2025-05-19	Aedes albopictus	0	0	18	52	0	Maday Moreno
RL29	2025-05-16	2025-05-19	Culex coronator	0	0	15	0	0	Maday Moreno
RL29	2025-05-16	2025-05-19	Culex quinquefasciatus	0	0	10	8	0	Maday Moreno
RL29	2025-05-16	2025-05-19	Wyeomyia mitchellii	0	0	12	0	0	Maday Moreno
RL29	2025-05-16	2025-05-19	Culex nigripalpus	0	0	1	0	0	Maday Moreno
RL30	2025-05-16	2025-05-20	Culex quinquefasciatus	0	0	11	3	0	Monica Ramirez
RL30	2025-05-16	2025-05-20	Aedes aegypti	0	0	182	53	0	Monica Ramirez
RL31	2025-05-16	2025-05-20	Culex quinquefasciatus	0	0	5	3	0	Monica Ramirez
RL31	2025-05-16	2025-05-20	Aedes aegypti	0	0	5	2	0	Monica Ramirez
RL32	2025-05-16	2025-05-19	Aedes aegypti	0	0	18	3	0	Maday Moreno
RL32	2025-05-16	2025-05-19	Aedes albopictus	0	0	3	0	0	Maday Moreno
RL32	2025-05-16	2025-05-19	Aedes tortilis	0	0	2	0	0	Maday Moreno
RL32	2025-05-16	2025-05-19	Culex coronator	0	0	5	0	0	Maday Moreno
RL32	2025-05-16	2025-05-19	Culex quinquefasciatus	0	0	9	3	0	Maday Moreno
RL33	2025-05-16	2025-05-19	Aedes aegypti	0	0	29	41	0	Maday Moreno
RL33	2025-05-16	2025-05-19	Aedes albopictus	0	0	3	1	0	Maday Moreno
RL33	2025-05-16	2025-05-19	Culex biscaynensis	0	0	3	0	0	Maday Moreno
RL33	2025-05-16	2025-05-19	Culex coronator	0	0	2	1	0	Maday Moreno
RL33	2025-05-16	2025-05-19	Culex quinquefasciatus	0	0	11	28	0	Maday Moreno
RL33	2025-05-16	2025-05-19	Wyeomyia mitchellii	0	0	106	0	0	Maday Moreno
RL34	2025-05-16	2025-05-19	Aedes aegypti	0	0	64	0	0	Yadira Diaz
RL34	2025-05-16	2025-05-19	Aedes albopictus	0	0	3	1	0	Yadira Diaz
RL34	2025-05-16	2025-05-19	Culex quinquefasciatus	0	0	5	7	2	Yadira Diaz
RL35	2025-05-16	2025-05-19	Aedes aegypti	0	0	48	16	0	Maday Moreno
RL35	2025-05-16	2025-05-19	Culex quinquefasciatus	0	0	8	0	0	Maday Moreno
RL36	2025-05-16	2025-05-20	Culex quinquefasciatus	0	0	14	3	0	Monica Ramirez
RL36	2025-05-16	2025-05-20	Aedes aegypti	0	0	16	8	0	Monica Ramirez
RL36	2025-05-16	2025-05-20	Aedes albopictus	0	0	3	0	0	Monica Ramirez
RL37	2025-05-16	2025-05-19	Culex quinquefasciatus	0	0	0	1	0	Yadira Diaz
RL38	2025-05-16	2025-05-19	Aedes aegypti	0	0	2	0	0	Yadira Diaz
RL38	2025-05-16	2025-05-19	Aedes albopictus	0	0	0	2	0	Yadira Diaz
RL39	2025-05-16	2025-05-20	Aedes aegypti	0	0	158	32	0	Yadira Diaz
RL39	2025-05-16	2025-05-20	Culex quinquefasciatus	0	0	48	10	0	Yadira Diaz
RL39	2025-05-16	2025-05-20	Aedes albopictus	0	0	1	1	0	Yadira Diaz
RL40	2025-05-16	2025-05-19	Aedes aegypti	0	0	8	8	0	Maday Moreno
RL40	2025-05-16	2025-05-19	Aedes albopictus	0	0	0	1	0	Maday Moreno
RL40	2025-05-16	2025-05-19	Culex quinquefasciatus	0	0	3	4	1	Maday Moreno
RL41	2025-05-16	2025-05-20	Culex quinquefasciatus	0	0	32	0	0	Monica Ramirez
RL41	2025-05-16	2025-05-20	Aedes aegypti	0	0	68	0	0	Monica Ramirez
RL42	2025-05-16	2025-05-19	Aedes aegypti	0	0	29	2	0	Maday Moreno
RL42	2025-05-16	2025-05-19	Aedes albopictus	0	0	1	0	0	Maday Moreno
RL42	2025-05-16	2025-05-19	Culex quinquefasciatus	0	0	2	0	0	Maday Moreno
RL43	2025-05-16	2025-05-19	Aedes albopictus	0	0	4	1	0	Yadira Diaz
RL43	2025-05-16	2025-05-19	Aedes aegypti	0	0	22	17	0	Yadira Diaz
RL43	2025-05-16	2025-05-19	Culex coronator	0	0	9	0	0	Yadira Diaz
RL43	2025-05-16	2025-05-19	Culex quinquefasciatus	0	0	30	42	7	Yadira Diaz
RL44	2025-05-16	2025-05-20	Culex quinquefasciatus	0	0	21	4	0	Monica Ramirez
RL44	2025-05-16	2025-05-20	Aedes aegypti	0	0	36	8	0	Monica Ramirez
RL45	2025-05-16	2025-05-20	Culex quinquefasciatus	0	0	16	4	0	Monica Ramirez
RL45	2025-05-16	2025-05-20	Aedes aegypti	0	0	134	47	0	Monica Ramirez
RL46	2025-05-16	2025-05-20	Aedes aegypti	0	0	0	1	0	Monica Ramirez
RL47	2025-05-16	2025-05-19	Aedes aegypti	0	0	6	5	0	Maday Moreno
RL47	2025-05-16	2025-05-19	Culex quinquefasciatus	0	0	1	0	0	Maday Moreno
RL48	2025-05-16	2025-05-19	Aedes aegypti	0	0	47	16	0	Yadira Diaz
RL48	2025-05-16	2025-05-19	Culex quinquefasciatus	0	0	1	2	0	Yadira Diaz
RL49	2025-05-16	2025-05-19	Aedes aegypti	0	0	1	3	0	Maday Moreno
RL49	2025-05-16	2025-05-19	Aedes albopictus	0	0	4	2	0	Maday Moreno
RL49	2025-05-16	2025-05-19	Culex quinquefasciatus	0	0	10	2	0	Maday Moreno
RL50	2025-05-16	2025-05-19	Aedes aegypti	0	0	6	2	0	Yadira Diaz
RL50	2025-05-16	2025-05-19	Culex quinquefasciatus	0	0	10	1	0	Yadira Diaz
RL50	2025-05-16	2025-05-19	Culex coronator	0	0	2	1	0	Yadira Diaz
RL50	2025-05-16	2025-05-19	Wyoemyia vanduzeei	0	0	1	0	0	Yadira Diaz

## Sheet: Capture_OpaLocka
trap_id	col_date	id_date	mosq_sp	marked_f	marked_m	unmarked_f	unmarked_m	bloodfed	lab_tech	note
OL1	2025-05-28	2025-05-29	Aedes aegypti	0	0	14	13	1	Yadira Diaz
OL1	2025-05-28	2025-05-29	Culex quinquefasciatus	0	0	20	64	5	Yadira Diaz
OL2	2025-05-28	2025-05-30	Aedes aegypti	0	0	27	30	0	Yadira Diaz
OL2	2025-05-28	2025-05-30	Aedes albopictus	0	0	2	0	0	Yadira Diaz
OL2	2025-05-28	2025-05-30	Culex quinquefasciatus	0	0	24	66	4	Yadira Diaz
OL2	2025-05-28	2025-05-30	Culex coronator	0	0	2	0	0	Yadira Diaz
OL3	2025-05-28	2025-05-29	Aedes aegypti	0	0	7	0	0	Yadira Diaz
OL3	2025-05-28	2025-05-29	Aedes albopictus	0	0	1	0	0	Yadira Diaz
OL3	2025-05-28	2025-05-29	Culex quinquefasciatus	0	0	9	30	2	Yadira Diaz
OL4	2025-05-28	2025-05-29	Aedes aegypti	0	0	4	3	10	Maday Moreno
OL4	2025-05-28	2025-05-29	Culex quinquefasciatus	0	0	20	41	8	Maday Moreno
OL5	2025-05-28	2025-05-29	Aedes aegypti	0	0	4	0	2	Maday Moreno
OL5	2025-05-28	2025-05-29	Culex quinquefasciatus	0	0	4	9	1	Maday Moreno
OL6	2025-05-28	2025-05-29	Aedes aegypti	0	0	17	3	0	Yadira Diaz
OL6	2025-05-28	2025-05-29	Culex quinquefasciatus	0	0	37	55	2	Yadira Diaz
OL7	2025-05-28	2025-05-30	Aedes aegypti	0	0	7	3	0	Yadira Diaz
OL7	2025-05-28	2025-05-30	Culex quinquefasciatus	0	0	4	5	2	Yadira Diaz
OL8	2025-05-28	2025-05-29	Aedes aegypti	0	0	22	15	0	Maday Moreno
OL8	2025-05-28	2025-05-29	Culex quinquefasciatus	0	0	10	40	6	Maday Moreno
OL8	2025-05-28	2025-05-29	Aedes albopictus	0	0	1	0	0	Maday Moreno
OL9	2025-05-28	2025-05-29	Aedes aegypti	0	0	2	2	0	Maday Moreno
OL9	2025-05-28	2025-05-29	Culex quinquefasciatus	0	0	15	4	0	Maday Moreno
OL10	2025-05-28	2025-05-29	Aedes aegypti	0	0	8	3	1	Maday Moreno
OL10	2025-05-28	2025-05-29	Culex quinquefasciatus	0	0	24	34	10	Maday Moreno
OL11	2025-05-28	2025-05-29	Aedes aegypti	0	0	14	6	0	Yadira Diaz
OL11	2025-05-28	2025-05-29	Culex quinquefasciatus	0	0	2	9	0	Yadira Diaz
OL12	2025-05-28	2025-05-30	Culex quinquefasciatus	0	0	1	0	0	Yadira Diaz
OL13	2025-05-28	2025-05-29	Aedes aegypti	0	0	2	0	0	Yadira Diaz
OL13	2025-05-28	2025-05-29	Culex quinquefasciatus	0	0	0	6	2	Yadira Diaz
OL14	2025-05-28	2025-05-29	None	0	0	0	0	0	Maday Moreno	Ants attack
OL15	2025-05-28	2025-05-29	Aedes aegypti	0	0	12	2	0	Maday Moreno
OL15	2025-05-28	2025-05-29	Culex quinquefasciatus	0	0	20	2	3	Maday Moreno											0
OL16	2025-05-28	2025-05-29	Aedes aegypti	0	0	1	0	0	Yadira Diaz
OL17	2025-05-28	2025-05-29	Aedes aegypti	0	0	16	7	1	Maday Moreno
OL17	2025-05-28	2025-05-29	Aedes albopictus	0	0	2	1	0	Maday Moreno
OL17	2025-05-28	2025-05-29	Culex quinquefasciatus	0	0	10	12	4	Maday Moreno
OL17	2025-05-28	2025-05-29	Wyoemyia vanduzeei	0	0	1	0	0	Maday Moreno
OL18	2025-05-28	2025-05-29	Aedes aegypti	0	0	29	23	0	Maday Moreno
OL18	2025-05-28	2025-05-29	Culex quinquefasciatus	0	0	15	21	0	Maday Moreno
OL19	2025-05-28
OL20	2025-05-28	2025-05-29	Aedes aegypti	0	0	0	1	0	Maday Moreno
OL20	2025-05-28	2025-05-29	Culex quinquefasciatus	0	0	4	1	1	Maday Moreno
OL21	2025-05-28	2025-05-29	None	0	0	0	0	0	Yadira Diaz
OL22	2025-05-28	2025-05-29	Aedes aegypti	0	0	15	5	1	Yadira Diaz
OL22	2025-05-28	2025-05-29	Culex quinquefasciatus	0	0	10	25	2	Yadira Diaz
OL23	2025-05-28	2025-05-29	Aedes aegypti	0	0	2	6	0	Maday Moreno
OL23	2025-05-28	2025-05-29	Culex quinquefasciatus	0	0	1	2	0	Maday Moreno
OL24	2025-05-28	2025-05-30	Aedes aegypti	0	0	1	0	0	Yadira Diaz
OL25	2025-05-28	2025-05-29	Aedes aegypti	0	0	3	1	0	Yadira Diaz
OL25	2025-05-28	2025-05-29	Aedes albopictus	0	0	1	0	0	Yadira Diaz
OL25	2025-05-28	2025-05-29	Wyoemyia vanduzeei	0	0	1	0	0	Yadira Diaz
OL26	2025-05-28	2025-05-29	Aedes aegypti	0	0	11	3	0	Maday Moreno
OL26	2025-05-28	2025-05-29	Culex quinquefasciatus	0	0	2	12	5	Maday Moreno
OL27	2025-05-28	2025-05-29	Aedes aegypti	0	0	6	0	0	Yadira Diaz
OL27	2025-05-28	2025-05-29	Culex quinquefasciatus	0	0	1	5	1	Yadira Diaz
OL28	2025-05-28	2025-05-29	Aedes aegypti	0	0	24	14	0	Maday Moreno
OL28	2025-05-28	2025-05-29	Aedes albopictus	0	0	2	0	0	Maday Moreno
OL28	2025-05-28	2025-05-29	Culex coronator	0	0	3	0	0	Maday Moreno
OL28	2025-05-28	2025-05-29	Culex quinquefasciatus	0	0	112	128	0	Maday Moreno
OL28	2025-05-28	2025-05-29	Wyoemyia vanduzeei	0	0	5	0	0	Maday Moreno
OL29	2025-05-28	2025-05-29	Aedes aegypti	0	0	13	10	0	Maday Moreno
OL29	2025-05-28	2025-05-29	Culex quinquefasciatus	0	0	18	28	2	Maday Moreno
OL29	2025-05-28	2025-05-29	Culex coronator	0	0	8	0	0	Maday Moreno
OL30	2025-05-28	2025-05-29	Aedes aegypti	0	0	55	33	1	Maday Moreno
OL30	2025-05-28	2025-05-29	Aedes albopictus	0	0	2	0	0	Maday Moreno
OL30	2025-05-28	2025-05-29	Culex coronator	0	0	4	0	0	Maday Moreno
OL30	2025-05-28	2025-05-29	Culex quinquefasciatus	0	0	24	208	4	Maday Moreno
OL31	2025-05-28	2025-05-29	Aedes aegypti	0	0	6	1	0	Maday Moreno
OL31	2025-05-28	2025-05-29	Aedes albopictus	0	0	1	0	0	Maday Moreno
OL31	2025-05-28	2025-05-29	Culex quinquefasciatus	0	0	10	16	0	Maday Moreno
OL32	2025-05-28	2025-05-29	None						Yadira Diaz
OL33	2025-05-28	2025-05-29	Aedes aegypti	0	0	3	0	0	Maday Moreno
OL33	2025-05-28	2025-05-29	Aedes albopictus	0	0	1	0	0	Maday Moreno
OL33	2025-05-28	2025-05-29	Culex quinquefasciatus	0	0	4	5	5	Maday Moreno
OL33	2025-05-28	2025-05-29	Aedes tortilis	0	0	1	0	0	Maday Moreno
OL34	2025-05-28	2025-05-29	Aedes aegypti	0	0	10	6	0	Yadira Diaz
OL34	2025-05-28	2025-05-29	Culex quinquefasciatus	0	0	1	0	0	Yadira Diaz
OL35	2025-05-28	2025-05-30	Aedes aegypti	0	0	7	25	0	Maday Moreno
OL35	2025-05-28	2025-05-30	Culex quinquefasciatus	0	0	13	38	0	Maday Moreno
OL36	2025-05-28	2025-05-29	Aedes aegypti	0	0	8	7	0	Maday Moreno
OL36	2025-05-28	2025-05-29	Culex quinquefasciatus	0	0	7	7	0	Maday Moreno
OL37	2025-05-28	2025-05-29	Aedes aegypti	0	0	8	9	0	Maday Moreno
OL37	2025-05-28	2025-05-29	Culex quinquefasciatus	0	0	7	2	0	Maday Moreno
OL38	2025-05-28	2025-05-29	Aedes aegypti	0	0	32	20	1	Yadira Diaz
OL38	2025-05-28	2025-05-30	Culex coronator	0	0	1	0	0	Yadira Diaz
OL38	2025-05-28	2025-05-30	Culex quinquefasciatus	0	0	7	15	0	Yadira Diaz
OL39	2025-05-28	2025-05-29	Aedes aegypti	0	0	39	26	0	Maday Moreno
OL39	2025-05-28	2025-05-29	Aedes albopictus	0	0	2	1	0	Maday Moreno
OL39	2025-05-28	2025-05-29	Culex coronator	0	0	8	0	0	Maday Moreno
OL39	2025-05-28	2025-05-29	Culex quinquefasciatus	0	0	24	136	0	Maday Moreno
OL39	2025-05-28	2025-05-29	Wyoemyia vanduzeei	0	0	3	0	0	Maday Moreno
OL39	2025-05-28	2025-05-29	Wyeomyia mitchellii	0	0	2	0	0	Maday Moreno
OL40	2025-05-28	2025-05-30	Aedes aegypti	0	0	14	4	0	Yadira Diaz
OL40	2025-05-28	2025-05-30	Culex quinquefasciatus	0	0	26	82	12	Yadira Diaz
OL41	2025-05-28	2025-05-29	Aedes aegypti	0	0	1	0	0	Maday Moreno
OL41	2025-05-28	2025-05-29	Culex quinquefasciatus	0	0	1	1	0	Maday Moreno
OL1	2025-05-30	2025-06-03	Aedes aegypti	0	0	29	27	0	Yadira Diaz
OL1	2025-05-30	2025-06-03	Aedes albopictus	0	0	1	0	0	Yadira Diaz
OL1	2025-05-30	2025-06-03	Culex quinquefasciatus	0	0	56	136	6	Yadira Diaz
OL2	2025-05-30	2025-06-04	Culex quinquefasciatus	0	0	4	60	0	Monica Ramirez
OL2	2025-05-30	2025-06-04	Wyeomyia mitchellii	0	0	1	0	0	Monica Ramirez
OL2	2025-05-30	2025-06-04	Aedes aegypti	0	0	25	26	0	Monica Ramirez
OL3	2025-05-30	2025-06-03	Culex quinquefasciatus	0	0	1	0	0	Yadira Diaz
OL4	2025-05-30	2025-06-03	Aedes aegypti	0	0	2	0	1	Yadira Diaz
OL4	2025-05-30	2025-06-03	Culex quinquefasciatus	0	0	3	7	0	Yadira Diaz
OL5	2025-05-30	2025-06-03	Aedes aegypti	0	0	8	5	0	Yadira Diaz
OL5	2025-05-30	2025-06-03	Culex quinquefasciatus	0	0	19	37	7	Yadira Diaz
OL6	2025-05-30	2025-06-04	Culex quinquefasciatus	0	0	8	19	0	Monica Ramirez
OL6	2025-05-30	2025-06-04	Aedes aegypti	0	0	3	1	0	Monica Ramirez
OL7	2025-05-30	2025-06-04	Aedes aegypti	0	0	6	2	1	Yadira Diaz
OL7	2025-05-30	2025-06-04	Aedes albopictus	0	0	1	0	0	Yadira Diaz
OL7	2025-05-30	2025-06-04	Culex quinquefasciatus	0	0	0	5	2	Yadira Diaz
OL8	2025-05-30	2025-06-04	Aedes aegypti	0	0	18	11	0	Yadira Diaz
OL8	2025-05-30	2025-06-04	Culex quinquefasciatus	0	0	3	50	1	Yadira Diaz
OL8	2025-05-30	2025-06-04	Culex coronator	0	0	1	0	0	Yadira Diaz
OL9	2025-05-30	2025-06-04	Culex quinquefasciatus	0	0	3	0	0	Monica Ramirez
OL9	2025-05-30	2025-06-04	Aedes aegypti	0	0	0	1	0	Monica Ramirez
OL10	2025-05-30	2025-06-03	None	0	0	0	0	0	Yadira Diaz
OL11	2025-05-30	2025-06-04	None	0	0	0	0	0	Monica Ramirez
OL12	2025-05-30	2025-06-04	None	0	0	0	0	0	Yadira Diaz
OL13	2025-05-30	2025-06-04	Aedes aegypti	0	0	1	0	0	Yadira Diaz
OL13	2025-05-30	2025-06-04	Culex quinquefasciatus	0	0	2	1	0	Yadira Diaz
OL14	2025-05-30	2025-06-04	Aedes albopictus	0	0	1	0	0	Monica Ramirez
OL14	2025-05-30	2025-06-04	Culex quinquefasciatus	0	0	4	0	0	Monica Ramirez
OL15	2025-05-30	2025-06-03	None	0	0	0	0	0	Yadira Diaz
OL16	2025-05-30	2025-06-04	Culex quinquefasciatus	0	0	13	21	0	Monica Ramirez
OL16	2025-05-30	2025-06-04	Wyoemyia vanduzeei	0	0	1	0	0	Monica Ramirez
OL16	2025-05-30	2025-06-04	Aedes aegypti	0	0	35	22	0	Monica Ramirez
OL16	2025-05-30	2025-06-04	Aedes albopictus	0	0	2	0	0	Monica Ramirez
OL17	2025-05-30	2025-06-04	Aedes aegypti	0	0	15	8	0	Yadira Diaz
OL17	2025-05-30	2025-06-04	Aedes albopictus	0	0	9	11	0	Yadira Diaz
OL17	2025-05-30	2025-06-04	Culex quinquefasciatus	0	0	40	20	4	Yadira Diaz
OL17	2025-05-30	2025-06-04	Anopheles quadrimaculatus	0	0	1	0	0	Yadira Diaz
OL17	2025-05-30	2025-06-04	Wyoemyia vanduzeei	0	0	1	0	0	Yadira Diaz
OL18	2025-05-30	2025-06-03	Aedes aegypti	0	0	31	37	0	Yadira Diaz
OL18	2025-05-30	2025-06-03	Aedes albopictus	0	0	1	6	0	Yadira Diaz
OL18	2025-05-30	2025-06-03	Culex quinquefasciatus	0	0	1	34	1	Yadira Diaz
OL19				0	0
OL20	2025-05-30	2025-06-04	Aedes aegypti	0	0	24	7	1	Yadira Diaz
OL20	2025-05-30	2025-06-04	Aedes albopictus	0	0	3	3	0	Yadira Diaz
OL20	2025-05-30	2025-06-04	Culex quinquefasciatus	0	0	24	159	4	Yadira Diaz
OL21	2025-05-30	2025-06-05	Aedes aegypti	0	0	6	0	0	Maday Moreno
OL21	2025-05-30	2025-06-05	Culex quinquefasciatus	0	0	8	16	2	Maday Moreno
OL22	2025-05-30	2025-06-05	None	0	0	0	0	0	Maday Moreno	Ants attack
OL23	2025-05-30	2025-06-05	Culex quinquefasciatus	0	0	65	105	0	Monica Ramirez
OL23	2025-05-30	2025-06-05	Aedes aegypti	0	0	22	25	1	Monica Ramirez
OL24	2025-05-30	2025-06-05	Culex quinquefasciatus	0	0	9	15	0	Monica Ramirez
OL24	2025-05-30	2025-06-05	Aedes aegypti	0	0	5	25	0	Monica Ramirez
OL25	2025-05-30	2025-06-05	Aedes aegypti	0	0	0	4	0	Maday Moreno
OL25	2025-05-30	2025-06-05	Culex quinquefasciatus	0	0	0	3	3	Maday Moreno
OL26	2025-05-30	2025-06-05	None	0	0	0	0	0	Monica Ramirez
OL27	2025-05-30	2025-06-03	Aedes aegypti	0	0	16	8	0	Yadira Diaz
OL27	2025-05-30	2025-06-03	Aedes albopictus	0	0	1	0	0	Yadira Diaz
OL27	2025-05-30	2025-06-03	Culex quinquefasciatus	0	0	18	15	2	Yadira Diaz
OL28	2025-05-30	2025-06-05	Aedes aegypti	0	0	15	5	1	Maday Moreno
OL28	2025-05-30	2025-06-05	Aedes albopictus	0	0	1	0	0	Maday Moreno
OL28	2025-05-30	2025-06-05	Culex quinquefasciatus	0	0	16	55	7	Maday Moreno
OL28	2025-05-30	2025-06-05	Wyoemyia vanduzeei	0	0	2	0	0	Maday Moreno
OL29	2025-05-30	2025-06-03	Aedes aegypti	0	0	9	11	0	Yadira Diaz
OL29	2025-05-30	2025-06-03	Aedes albopictus	0	0	1	0	0	Yadira Diaz
OL29	2025-05-30	2025-06-03	Culex coronator	0	0	12	0	0	Yadira Diaz
OL29	2025-05-30	2025-06-03	Culex quinquefasciatus	0	0	36	14	1	Yadira Diaz
OL30	2025-05-30	2025-06-05	Aedes aegypti	0	0	61	33	0	Maday Moreno
OL30	2025-05-30	2025-06-05	Culex quinquefasciatus	0	0	64	136	8	Maday Moreno
OL31	2025-05-30	2025-06-05	Aedes aegypti	0	0	2	1	0	Maday Moreno
OL31	2025-05-30	2025-06-05	Culex quinquefasciatus	0	0	11	20	0	Maday Moreno
OL32	2025-05-30	2025-06-05	Culex quinquefasciatus	0	0	20	18	0	Monica Ramirez
OL32	2025-05-30	2025-06-05	Aedes aegypti	0	0	8	2	1	Monica Ramirez
OL32	2025-05-30	2025-06-05	Aedes albopictus	0	0	1	0	0	Monica Ramirez
OL33	2025-05-30	2025-06-04	Aedes aegypti	0	0	1	0	0	Yadira Diaz
OL33	2025-05-30	2025-06-04	Culex quinquefasciatus	0	0	0	5	4	Yadira Diaz
OL34	2025-05-30	2025-06-05	Culex quinquefasciatus	0	0	17	9	0	Monica Ramirez
OL34	2025-05-30	2025-06-05	Aedes albopictus	0	0	3	0	0	Monica Ramirez
OL34	2025-05-30	2025-06-05	Aedes aegypti	0	0	21	6	2	Monica Ramirez
OL35	2025-05-30	2025-06-05	Culex quinquefasciatus	0	0	3	9	0	Monica Ramirez
OL35	2025-05-30	2025-06-05	Aedes aegypti	0	0	3	2	0	Monica Ramirez
OL36	2025-05-30	2025-06-04	Aedes aegypti	0	0	4	3	0	Yadira Diaz
OL36	2025-05-30	2025-06-04	Aedes albopictus	0	0	0	1	0	Yadira Diaz
OL36	2025-05-30	2025-06-04	Culex quinquefasciatus	0	0	9	26	1	Yadira Diaz
OL37	2025-05-30	2025-06-05	Aedes albopictus	0	0	1	0	0	Monica Ramirez
OL37	2025-05-30	2025-06-05	Culex quinquefasciatus	0	0	7	1	0	Monica Ramirez
OL37	2025-05-30	2025-06-05	Aedes aegypti	0	0	14	1	0	Monica Ramirez
OL38	2025-05-30	2025-06-05	Aedes aegypti	0	0	23	2	0	Maday Moreno
OL38	2025-05-30	2025-06-05	Aedes albopictus	0	0	1	0	0	Maday Moreno
OL38	2025-05-30	2025-06-05	Culex coronator	0	0	3	0	0	Maday Moreno
OL38	2025-05-30	2025-06-05	Culex quinquefasciatus	0	0	4	12	1	Maday Moreno
OL39	2025-05-30	2025-06-04	Aedes aegypti	0	0	15	16	0	Yadira Diaz
OL39	2025-05-30	2025-06-04	Aedes albopictus	0	0	3	1	0	Yadira Diaz
OL39	2025-05-30	2025-06-04	Wyoemyia vanduzeei	0	0	3	0	0	Yadira Diaz
OL39	2025-05-30	2025-06-04	Wyeomyia mitchellii	0	0	1	0	0	Yadira Diaz
OL39	2025-05-30	2025-06-04	Culex quinquefasciatus	0	0	36	156	5	Yadira Diaz
OL40	2025-05-30	2025-06-04	Culex quinquefasciatus	0	0	1	19	2	Yadira Diaz
OL41	2025-05-30	2025-06-05	None	0	0	0	0	0	Monica Ramirez	Ants attack
OL1	2025-06-02	2025-06-05	Aedes aegypti	0	0	9	10	0	Yadira Diaz
OL1	2025-06-02	2025-06-05	Culex quinquefasciatus	0	0	7	41	3	Yadira Diaz
OL2	2025-06-02	2025-06-05	Aedes aegypti	0	0	3	9	0	Maday Moreno
OL2	2025-06-02	2025-06-05	Aedes albopictus	0	0	1	0	0	Maday Moreno
OL2	2025-06-02	2025-06-05	Culex quinquefasciatus	0	0	0	20	1	Maday Moreno
OL3	2025-06-02	2025-06-05	None	0	0	0	0	0	Maday Moreno	Ants attack
OL4	2025-06-02	2025-06-05	Aedes aegypti	0	0	0	1	0	Yadira Diaz
OL4	2025-06-02	2025-06-05	Culex quinquefasciatus	0	0	2	1	0	Yadira Diaz
OL5	2025-06-02	2025-06-05	None	0	0	0	0	0	Maday Moreno	Ants attack
OL6	2025-06-02	2025-06-05	Aedes aegypti	0	0	3	4	0	Yadira Diaz
OL6	2025-06-02	2025-06-05	Culex quinquefasciatus	0	0	4	24	0	Yadira Diaz
OL7	2025-06-02	2025-06-05	Aedes aegypti	0	0	2	1	0	Yadira Diaz
OL7	2025-06-02	2025-06-05	Culex quinquefasciatus	0	0	2	1	0	Yadira Diaz
OL8	2025-06-02	2025-06-05	Aedes aegypti	0	0	15	2	0	Maday Moreno
OL8	2025-06-02	2025-06-05	Culex quinquefasciatus	0	0	1	9	2	Maday Moreno
OL9	2025-06-02	2025-06-05	Aedes aegypti	0	0	3	0	0	Maday Moreno
OL9	2025-06-02	2025-06-05	Culex quinquefasciatus	0	0	0	2	1	Maday Moreno
OL10	2025-06-02	2025-06-05	None	0	0	0	0	0	Maday Moreno	Ants attack
OL11	2025-06-02	2025-06-05	None	0	0	0	0	0	Maday Moreno	Ants attack
OL12	2025-06-02	2025-06-05	None	0	0	0	0	0	Maday Moreno
OL13	2025-06-02	2025-06-05	None	0	0	0	0	0	Maday Moreno
OL14	2025-06-02	2025-06-05	None	0	0	0	0	0	Maday Moreno
OL15	2025-06-02	2025-06-05	None	0	0	0	0	0	Maday Moreno
OL16	2025-06-02	2025-06-05	None	0	0	0	0	0	Maday Moreno
OL17	2025-06-02	2025-06-05	Aedes aegypti	0	0	3	1	0	Yadira Diaz
OL17	2025-06-02	2025-06-05	Aedes albopictus	0	0	5	3	0	Yadira Diaz
OL17	2025-06-02	2025-06-05	Culex quinquefasciatus	0	0	13	2	0	Yadira Diaz
OL17	2025-06-02	2025-06-05	Wyoemyia vanduzeei	0	0	5	0	0	Yadira Diaz
OL18	2025-06-02	2025-06-05	Aedes aegypti	0	0	5	4	1	Yadira Diaz
OL18	2025-06-02	2025-06-05	Culex quinquefasciatus	0	0	4	70	5	Yadira Diaz
OL19	2025-06-02	2025-06-05	Aedes aegypti	0	0	10	32	0	Yadira Diaz
OL19	2025-06-02	2025-06-05	Aedes albopictus	0	0	0	0	0	Yadira Diaz
OL19	2025-06-02	2025-06-05	Culex quinquefasciatus	0	0	3	104	1	Yadira Diaz
OL20	2025-06-02	2025-06-05	Aedes aegypti	0	0	2	6	0	Maday Moreno
OL20	2025-06-02	2025-06-05	Culex quinquefasciatus	0	0	3	26	1	Maday Moreno
OL21	2025-06-02	2025-06-05	Aedes aegypti	0	0	3	1	0	Maday Moreno
OL21	2025-06-02	2025-06-05	Culex quinquefasciatus	0	0	2	8	3	Maday Moreno
OL22	2025-06-02	2025-06-05	None	0	0	0	0	0	Maday Moreno
OL23	2025-06-02	2025-06-05	Aedes aegypti	0	0	15	27	0	Maday Moreno
OL23	2025-06-02	2025-06-05	Culex quinquefasciatus	0	0	27	57	45	Maday Moreno
OL24	2025-06-02	2025-06-05	Aedes aegypti	0	0	1	4	1	Maday Moreno
OL24	2025-06-02	2025-06-05	Culex quinquefasciatus	0	0	0	11	1	Maday Moreno
OL25	2025-06-02	2025-06-05	None	0	0	0	0	0	Yadira Diaz
OL26	2025-06-02	2025-06-05	Aedes aegypti	0	0	1	0	0	Yadira Diaz
OL27	2025-06-02	2025-06-05	Aedes aegypti	0	0	3	0	0	Yadira Diaz
OL27	2025-06-02	2025-06-05	Culex quinquefasciatus	0	0	0	5	0	Yadira Diaz
OL28	2025-06-02	2025-06-05	Aedes aegypti	0	0	3	2	0	Yadira Diaz
OL28	2025-06-02	2025-06-05	Aedes albopictus	0	0	2	0	0	Yadira Diaz
OL28	2025-06-02	2025-06-05	Culex quinquefasciatus	0	0	0	4	0	Yadira Diaz
OL28	2025-06-02	2025-06-05	Wyoemyia vanduzeei	0	0	3	0	0	Yadira Diaz
OL29	2025-06-02	2025-06-05	None	0	0	0	0	0	Yadira Diaz
OL30	2025-06-02	2025-06-05	Aedes aegypti	0	0	7	6	0	Yadira Diaz
OL30	2025-06-02	2025-06-05	Culex quinquefasciatus	0	0	0	19	1	Yadira Diaz
OL31	2025-06-02	2025-06-05	Aedes aegypti	0	0	1	0	0	Maday Moreno
OL31	2025-06-02	2025-06-05	Culex quinquefasciatus	0	0	1	14	0	Maday Moreno
OL32	2025-06-02	2025-06-05	Aedes aegypti	0	0	0	1	0	Yadira Diaz
OL33	2025-06-02	2025-06-05	None	0	0	0	0	0	Maday Moreno
OL34	2025-06-02	2025-06-05	Aedes aegypti	0	0	1	1	0	Yadira Diaz
OL34	2025-06-02	2025-06-05	Aedes albopictus	0	0	3	1	0	Yadira Diaz
OL34	2025-06-02	2025-06-05	Culex quinquefasciatus	0	0	2	3	0	Yadira Diaz
OL35	2025-06-02	2025-06-05	Aedes aegypti	0	0	0	0	2	Maday Moreno
OL35	2025-06-02	2025-06-05	Culex quinquefasciatus	0	0	0	2	2	Maday Moreno
OL36	2025-06-02	2025-06-05	Aedes aegypti	0	0	10	2	0	Maday Moreno
OL36	2025-06-02	2025-06-05	Culex quinquefasciatus	0	0	0	4	0	Maday Moreno
OL37	2025-06-02	2025-06-05	None	0	0	0	0	0	Maday Moreno
OL38	2025-06-02	2025-06-05	None	0	0	0	0	0	Yadira Diaz
OL39	2025-06-02	2025-06-05	Aedes aegypti	0	0	4	6	0	Maday Moreno
OL39	2025-06-02	2025-06-05	Culex quinquefasciatus	0	0	2	37	1	Maday Moreno
OL40	2025-06-02	2025-06-05	None	0	0	0	0	0	Maday Moreno
OL41	2025-06-02	2025-06-05	None	0	0	0	0	0	Maday Moreno
OL1	2025-06-04	2025-06-05	Aedes aegypti	0	0	3	2	0	Yadira Diaz
OL1	2025-06-04	2025-06-05	Culex quinquefasciatus	0	0	0	3	0	Yadira Diaz
OL2	2025-06-04	2025-06-05	Aedes albopictus	0	0	1	0	0	Monica Ramirez
OL2	2025-06-04	2025-06-05	Culex quinquefasciatus	0	0	1	1	0	Monica Ramirez
OL3	2025-06-04	2025-06-05	None	0	0	0	0	0	Maday Moreno
OL4	2025-06-04	2025-06-05	Aedes aegypti	0	0	1	0	0	Maday Moreno
OL5	2025-06-04	2025-06-05	Aedes albopictus	0	0	2	0	0	Yadira Diaz
OL5	2025-06-04	2025-06-05	Culex quinquefasciatus	0	0	0	1	0	Yadira Diaz
OL6	2025-06-04	2025-06-05	Culex quinquefasciatus	0	0	0	1	0	Yadira Diaz
OL7	2025-06-04	2025-06-05	None	0	0	0	0	0	Maday Moreno
OL8	2025-06-04	2025-06-05	Aedes aegypti	0	0	2	0	0	Monica Ramirez
OL9	2025-06-04	2025-06-05	Aedes tortilis	0	0	1	0	0	Monica Ramirez
OL10	2025-06-04	2025-06-05	Culex quinquefasciatus	0	0	0	1	0	Monica Ramirez
OL10	2025-06-04	2025-06-05	Aedes aegypti	0	0	1	0	0	Monica Ramirez
OL11	2025-06-04	2025-06-05	Culex quinquefasciatus	0	0	1	0	0	Monica Ramirez
OL11	2025-06-04	2025-06-05	Aedes aegypti	0	0	0	0	1	Monica Ramirez
OL12	2025-06-04	2025-06-05	None	0	0	0	0	0	Monica Ramirez
OL13	2025-06-04	2025-06-05	Aedes aegypti	0	0	0	1	0	Monica Ramirez
OL14	2025-06-04	2025-06-05	Culex quinquefasciatus	0	0	0	1	0	Maday Moreno
OL15	2025-06-04	2025-06-05	Aedes aegypti	0	0	0	1	0	Maday Moreno
OL16	2025-06-04	2025-06-05	Aedes aegypti	0	0	0	1	0	Yadira Diaz
OL16	2025-06-04	2025-06-05	Culex quinquefasciatus	0	0	0	1	0	Yadira Diaz
OL17	2025-06-04	2025-06-05	None	0	0	0	0	0	Yadira Diaz
OL18	2025-06-04	2025-06-05	Aedes aegypti	0	0	1	1	0	Yadira Diaz
OL19	2025-06-04	2025-06-05	Aedes aegypti	0	0	0	0	1	Maday Moreno
OL19	2025-06-04	2025-06-05	Aedes albopictus	0	0	1	0	0	Maday Moreno
OL19	2025-06-04	2025-06-05	Culex quinquefasciatus	0	0	0	0	2	Maday Moreno
OL20	2025-06-04	2025-06-05	Culex quinquefasciatus	0	0	0	1	0	Monica Ramirez
OL21	2025-06-04	2025-06-05	Aedes aegypti	0	0	1	0	0	Yadira Diaz
OL22	2025-06-04	2025-06-05	None	0	0	0	0	0	Monica Ramirez
OL23	2025-06-04	2025-06-05	Culex quinquefasciatus	0	0	0	1	0	Monica Ramirez
OL24	2025-06-04	2025-06-05	Culex quinquefasciatus	0	0	2	3	0	Monica Ramirez
OL24	2025-06-04	2025-06-05	Aedes aegypti	0	0	1	1	0	Monica Ramirez
OL25	2025-06-04	2025-06-05	Wyoemyia vanduzeei	0	0	1	0	0	Monica Ramirez
OL25	2025-06-04	2025-06-05	Aedes aegypti	0	0	4	0	0	Monica Ramirez
OL26	2025-06-04	2025-06-05	Culex quinquefasciatus	0	0	0	1	0	Yadira Diaz
OL27	2025-06-04	2025-06-05	Aedes aegypti	0	0	1	0	0	Monica Ramirez
OL28	2025-06-04	2025-06-05	Culex quinquefasciatus	0	0	1	1	0	Monica Ramirez
OL29	2025-06-04	2025-06-05	Aedes aegypti	0	0	1	0	0	Yadira Diaz
OL29	2025-06-04	2025-06-05	Culex quinquefasciatus	0	0	1	1	0	Yadira Diaz
OL30	2025-06-04	2025-06-05	Culex quinquefasciatus	0	0	3	2	0	Monica Ramirez
OL30	2025-06-04	2025-06-05	Aedes aegypti	0	0	4	2	1	Monica Ramirez
OL31	2025-06-04	2025-06-05	None	0	0	0	0	0	Monica Ramirez
OL32	2025-06-04	2025-06-05	Culex quinquefasciatus	0	0	1	1	0	Monica Ramirez
OL32	2025-06-04	2025-06-05	Aedes aegypti	0	0	1	0	0	Monica Ramirez
OL33	2025-06-04	2025-06-05	Aedes aegypti	0	0	1	0	0	Yadira Diaz
OL33	2025-06-04	2025-06-05	Aedes albopictus	0	0	1	0	0	Yadira Diaz
OL33	2025-06-04	2025-06-05	Culex quinquefasciatus	0	0	4	2	1	Yadira Diaz
OL33	2025-06-04	2025-06-05	Culex coronator	0	0	1	0	0	Yadira Diaz
OL34	2025-06-04	2025-06-05	None	0	0	0	0	0	Yadira Diaz
OL35	2025-06-04	2025-06-05	None	0	0	0	0	0	Monica Ramirez
OL36	2025-06-04	2025-06-05	Culex quinquefasciatus	0	0	1	0	0	Monica Ramirez
OL36	2025-06-04	2025-06-05	Aedes aegypti	0	0	3	0	1	Monica Ramirez
OL37	2025-06-04	2025-06-05	None	0	0	0	0	0	Monica Ramirez
OL38	2025-06-04	2025-06-05	Aedes aegypti	0	0	2	0	0	Monica Ramirez
OL38	2025-06-04	2025-06-05	Culex quinquefasciatus	0	0	0	2	0	Monica Ramirez
OL39	2025-06-04	2025-06-05	Aedes aegypti	0	0	1	0	0	Yadira Diaz
OL40	2025-06-04	2025-06-05	None	0	0	0	0	0	Monica Ramirez
OL41	2025-06-04	2025-06-05	None	0	0	0	0	0	Yadira Diaz
OL1	2025-06-06	2025-06-09	Aedes aegypti	0	0	1	0	0	Monica Ramirez
OL2	2025-06-06	2025-06-09	Culex quinquefasciatus	0	0	2	1	0	Monica Ramirez
OL3	2025-06-06	2025-06-09	None	0	0	0	0	0	Monica Ramirez
OL4	2025-06-06	2025-06-09	Aedes aegypti	0	0	1	0	0	Yadira Diaz
OL5	2025-06-06	2025-06-09	Culex quinquefasciatus	0	0	4	8	0	Monica Ramirez
OL5	2025-06-06	2025-06-09	Aedes aegypti	0	0	4	0	0	Monica Ramirez
OL6	2025-06-06	2025-06-09	None	0	0	0	0	0	Yadira Diaz
OL7	2025-06-06	2025-06-09	None	0	0	0	0	0	Monica Ramirez
OL8	2025-06-06	2025-06-09	Aedes aegypti	0	0	25	5	1	Yadira Diaz
OL8	2025-06-06	2025-06-09	Aedes albopictus	0	0	0	0	1	Yadira Diaz
OL8	2025-06-06	2025-06-09	Culex coronator	0	0	2	0	0	Yadira Diaz
OL8	2025-06-06	2025-06-09	Culex quinquefasciatus	0	0	6	22	0	Yadira Diaz
OL9	2025-06-06	2025-06-09	None	0	0	0	0	0	Yadira Diaz
OL10	2025-06-06	2025-06-09	None	0	0	0	0	0	Monica Ramirez
OL11	2025-06-06	2025-06-09	Culex quinquefasciatus	0	0	12	3	0	Monica Ramirez
OL11	2025-06-06	2025-06-09	Aedes aegypti	0	0	15	3	0	Monica Ramirez
OL12	2025-06-06	2025-06-09	None	0	0	0	0	0	Monica Ramirez
OL13	2025-06-06	2025-06-09	None	0	0	0	0	0	Monica Ramirez
OL14	2025-06-06	2025-06-09	None	0	0	0	0	0	Yadira Diaz
OL15	2025-06-06	2025-06-09	None	0	0	0	0	0	Yadira Diaz
OL16	2025-06-06	2025-06-09	None	0	0	0	0	0	Yadira Diaz
OL17	2025-06-06	2025-06-09	None	0	0	0	0	0	Yadira Diaz
OL18	2025-06-06	2025-06-09	Aedes aegypti	0	0	11	5	0	Yadira Diaz
OL18	2025-06-06	2025-06-09	Culex quinquefasciatus	0	0	6	15	3	Yadira Diaz
OL19				0	0
OL20	2025-06-06	2025-06-09	Culex quinquefasciatus	0	0	8	11	0	Monica Ramirez
OL20	2025-06-06	2025-06-09	Aedes aegypti	0	0	3	0	0	Monica Ramirez
OL21	2025-06-06	2025-06-09	None	0	0	0	0	0	Monica Ramirez
OL22	2025-06-06	2025-06-09	None	0	0	0	0	0	Yadira Diaz
OL23	2025-06-06	2025-06-09	Culex quinquefasciatus	0	0	5	6	0	Monica Ramirez
OL23	2025-06-06	2025-06-09	Aedes aegypti	0	0	4	0	0	Monica Ramirez
OL24	2025-06-06	2025-06-09	None	0	0	0	0	0	Yadira Diaz
OL25	2025-06-06	2025-06-09	Aedes aegypti	0	0	27	27	1	Yadira Diaz
OL25	2025-06-06	2025-06-09	Aedes albopictus	0	0	3	0	0	Yadira Diaz
OL25	2025-06-06	2025-06-09	Culex coronator	0	0	1	0	0	Yadira Diaz
OL25	2025-06-06	2025-06-09	Culex quinquefasciatus	0	0	0	25	1	Yadira Diaz
OL25	2025-06-06	2025-06-09	Wyoemyia vanduzeei	0	0	2	0	0	Yadira Diaz
OL26	2025-06-06	2025-06-09	None	0	0	0	0	0	Yadira Diaz
OL27	2025-06-06	2025-06-09	Aedes aegypti	0	0	9	6	0	Yadira Diaz
OL27	2025-06-06	2025-06-09	Culex coronator	0	0	1	0	0	Yadira Diaz
OL27	2025-06-06	2025-06-09	Culex quinquefasciatus	0	0	3	5	2	Yadira Diaz
OL28	2025-06-06	2025-06-09	Culex quinquefasciatus	0	0	42	12	0	Monica Ramirez
OL28	2025-06-06	2025-06-09	Wyoemyia vanduzeei	0	0	3	0	0	Monica Ramirez
OL28	2025-06-06	2025-06-09	Aedes aegypti	0	0	20	3	0	Monica Ramirez
OL29	2025-06-06	2025-06-09	None	0	0	0	0	0	Monica Ramirez
OL30	2025-06-06	2025-06-09	Wyoemyia vanduzeei	0	0	1	0	0	Monica Ramirez
OL31	2025-06-06	2025-06-09	Aedes aegypti	0	0	10	1	0	Monica Ramirez
OL31	2025-06-06	2025-06-09	Culex quinquefasciatus	0	0	5	3	0	Monica Ramirez
OL32	2025-06-06	2025-06-09	None	0	0	0	0	0	Monica Ramirez
OL33	2025-06-06	2025-06-09	None	0	0	0	0	0	Yadira Diaz
OL34	2025-06-06	2025-06-09	Aedes albopictus	0	0	1	0	0	Monica Ramirez
OL34	2025-06-06	2025-06-09	Aedes aegypti	0	0	2	0	0	Monica Ramirez
OL35	2025-06-06	2025-06-09	None	0	0	0	0	0	Yadira Diaz
OL36	2025-06-06	2025-06-09	Culex quinquefasciatus	0	0	0	2	0	Monica Ramirez
OL36	2025-06-06	2025-06-09	Aedes aegypti	0	0	5	0	0	Monica Ramirez
OL37	2025-06-06	2025-06-09	Aedes aegypti	0	0	3	0	0	Yadira Diaz
OL38	2025-06-06	2025-06-09	None	0	0	0	0	0	Yadira Diaz
OL39	2025-06-06	2025-06-09	Aedes aegypti	0	0	2	13	2	Yadira Diaz
OL39	2025-06-06	2025-06-09	Culex quinquefasciatus	0	0	16	34	3	Yadira Diaz
OL39	2025-06-06	2025-06-09	Wyoemyia vanduzeei	0	0	1	0	0	Yadira Diaz
OL40	2025-06-06	2025-06-09	None	0	0	0	0	0	Monica Ramirez
OL41	2025-06-06	2025-06-09	None	0	0	0	0	0	Yadira Diaz
OL1	2025-06-09	2025-06-10	Aedes aegypti	0	0	7	3	0	Yadira Diaz
OL1	2025-06-09	2025-06-10	Culex quinquefasciatus	0	0	7	18	0	Yadira Diaz
OL2	2025-06-09	2025-06-10	Culex quinquefasciatus	0	0	19	14	0	Monica Ramirez
OL2	2025-06-09	2025-06-10	Aedes aegypti	0	0	22	3	0	Monica Ramirez
OL2	2025-06-09	2025-06-10	Aedes tortilis	0	0	1	0	0	Monica Ramirez
OL3	2025-06-09	2025-06-10	Culex quinquefasciatus	0	0	1	6	0	Yadira Diaz	Partially eaten by ants
OL4	2025-06-09	2025-06-10	Culex quinquefasciatus	0	0	8	1	0	Monica Ramirez
OL4	2025-06-09	2025-06-10	Aedes aegypti	0	0	2	0	0	Monica Ramirez
OL5	2025-06-09	2025-06-10	None	0	0	0	0	0	Yadira Diaz
OL6	2025-06-09	2025-06-10	Culex quinquefasciatus	0	0	2	0	0	Monica Ramirez
OL6	2025-06-09	2025-06-10	Aedes aegypti	0	0	0	1	0	Monica Ramirez
OL7	2025-06-09	2025-06-10	Aedes aegypti	0	0	1	2	0	Yadira Diaz
OL7	2025-06-09	2025-06-10	Culex quinquefasciatus	0	0	2	2	1	Yadira Diaz
OL8	2025-06-09	2025-06-10	Culex quinquefasciatus	0	0	0	5	0	Monica Ramirez
OL8	2025-06-09	2025-06-10	Aedes aegypti	0	0	15	5	0	Monica Ramirez
OL9	2025-06-09	2025-06-10	Aedes aegypti	0	0	1	2	0	Yadira Diaz
OL9	2025-06-09	2025-06-10	Culex quinquefasciatus	0	0	5	4	0	Yadira Diaz
OL10	2025-06-09	2025-06-10	None	0	0	0	0	0	Monica Ramirez
OL11	2025-06-09	2025-06-10	Aedes aegypti	0	0	11	2	0	Yadira Diaz
OL11	2025-06-09	2025-06-10	Culex quinquefasciatus	0	0	21	4	0	Yadira Diaz
OL12	2025-06-09	2025-06-10	None	0	0	0	0	0	Monica Ramirez
OL13	2025-06-09	2025-06-10	None	0	0	0	0	0	Yadira Diaz
OL14	2025-06-09	2025-06-10	None	0	0	0	0	0	Monica Ramirez
OL15	2025-06-09	2025-06-10	None	0	0	0	0	0	Yadira Diaz
OL16	2025-06-09	2025-06-10	Aedes aegypti	0	0	0	1	0	Monica Ramirez
OL17	2025-06-09	2025-06-10	Aedes aegypti	0	0	2	0	0	Yadira Diaz
OL17	2025-06-09	2025-06-10	Aedes albopictus	0	0	10	15	0	Yadira Diaz
OL17	2025-06-09	2025-06-10	Culex quinquefasciatus	0	0	3	5	0	Yadira Diaz
OL17	2025-06-09	2025-06-10	Wyoemyia vanduzeei	0	0	5	0	0	Yadira Diaz
OL18	2025-06-09	2025-06-10	Culex quinquefasciatus	0	0	18	7	0	Monica Ramirez
OL18	2025-06-09	2025-06-10	Aedes aegypti	0	0	18	4	0	Monica Ramirez
OL19
OL20	2025-06-09	2025-06-10	None	0	0	0	0	0	Yadira Diaz
OL21	2025-06-09	2025-06-10	Culex quinquefasciatus	0	0	3	7	0	Monica Ramirez
OL21	2025-06-09	2025-06-10	Aedes aegypti	0	0	5	0	0	Monica Ramirez
OL22	2025-06-09	2025-06-10	None	0	0	0	0	0	Yadira Diaz
OL23	2025-06-09	2025-06-10	Culex quinquefasciatus	0	0	11	38	0	Monica Ramirez
OL23	2025-06-09	2025-06-10	Aedes aegypti	0	0	21	35	0	Monica Ramirez
OL24	2025-06-09	2025-06-10	None	0	0	0	0	0	Yadira Diaz
OL25	2025-06-09	2025-06-10	Culex quinquefasciatus	0	0	2	7	0	Monica Ramirez
OL25	2025-06-09	2025-06-10	Aedes albopictus	0	0	3	0	0	Monica Ramirez
OL25	2025-06-09	2025-06-10	Aedes aegypti	0	0	2	2	0	Monica Ramirez
OL26	2025-06-09	2025-06-10	None	0	0	0	0	0	Yadira Diaz
OL27	2025-06-09	2025-06-10	Aedes aegypti	0	0	3	0	0	Monica Ramirez
OL27	2025-06-09	2025-06-10	Culex quinquefasciatus	0	0	1	0	0	Monica Ramirez
OL28	2025-06-09	2025-06-10	Culex quinquefasciatus	0	0	17	3	0	Monica Ramirez
OL28	2025-06-09	2025-06-10	Aedes aegypti	0	0	13	3	0	Monica Ramirez
OL28	2025-06-09	2025-06-10	Wyoemyia vanduzeei	0	0	3	0	0	Monica Ramirez
OL29	2025-06-09	2025-06-10	Aedes albopictus	0	0	2	1	0	Yadira Diaz	Partially eaten by ants
OL29	2025-06-09	2025-06-10	Culex quinquefasciatus	0	0	6	0	0	Yadira Diaz
OL30	2025-06-09	2025-06-10	Aedes aegypti	0	0	34	8	0	Yadira Diaz
OL30	2025-06-09	2025-06-10	Aedes albopictus	0	0	4	0	0	Yadira Diaz
OL30	2025-06-09	2025-06-10	Culex coronator	0	0	1	0	0	Yadira Diaz
OL30	2025-06-09	2025-06-10	Culex quinquefasciatus	0	0	6	17	5	Yadira Diaz
OL31	2025-06-09	2025-06-10	Culex quinquefasciatus	0	0	1	4	0	Monica Ramirez
OL31	2025-06-09	2025-06-10	Aedes aegypti	0	0	2	0	0	Monica Ramirez
OL32	2025-06-09	2025-06-10	Culex quinquefasciatus	0	0	3	16	0	Monica Ramirez
OL32	2025-06-09	2025-06-10	Aedes aegypti	0	0	4	3	0	Monica Ramirez
OL33	2025-06-09	2025-06-10	None	0	0	0	0	0	Yadira Diaz
OL34	2025-06-09	2025-06-10	Aedes aegypti	0	0	23	6	0	Yadira Diaz
OL34	2025-06-09	2025-06-10	Aedes albopictus	0	0	2	0	0	Yadira Diaz
OL34	2025-06-09	2025-06-10	Culex coronator	0	0	4	0	0	Yadira Diaz
OL34	2025-06-09	2025-06-10	Culex quinquefasciatus	0	0	12	4	0	Yadira Diaz
OL35	2025-06-09	2025-06-10	None	0	0	0	0	0	Monica Ramirez
OL36	2025-06-09	2025-06-10	Aedes aegypti	0	0	6	1	0	Yadira Diaz
OL37	2025-06-09	2025-06-10	Culex quinquefasciatus	0	0	1	0	0	Monica Ramirez
OL38	2025-06-09	2025-06-10	None	0	0	0	0	0	Yadira Diaz
OL39	2025-06-09	2025-06-10	Culex quinquefasciatus	0	0	2	0	0	Monica Ramirez
OL40	2025-06-09	2025-06-10	None	0	0	0	0	0	Yadira Diaz
OL41	2025-06-09	2025-06-10	Aedes aegypti	0	0	1	0	0	Monica Ramirez
OL1	2025-06-11	2025-06-12	Culex quinquefasciatus	0	0	20	50	0	Monica Ramirez
OL1	2025-06-11	2025-06-12	Aedes aegypti	1	0	2	0	0	Monica Ramirez
OL1	2025-06-11	2025-06-12	Aedes tortilis	0	0	19	19	1	Monica Ramirez
OL2	2025-06-11	2025-06-12	Aedes aegypti	0	0	29	77	0	Monica Ramirez
OL2	2025-06-11	2025-06-12	Culex quinquefasciatus	0	0	12	27	0	Monica Ramirez
OL2	2025-06-11	2025-06-12	Aedes tortilis	0	0	4	0	0	Monica Ramirez
OL2	2025-06-11	2025-06-12	Wyoemyia vanduzeei	0	0	2	0	0	Monica Ramirez
OL2	2025-06-11	2025-06-12	Aedes albopictus	0	0	1	0	0	Monica Ramirez
OL3	2025-06-11	2025-06-12	Aedes aegypti	0	0	3	4	2	Yadira Diaz
OL3	2025-06-11	2025-06-12	Culex quinquefasciatus	0	0	2	2	0	Yadira Diaz
OL4	2025-06-11	2025-06-12	Aedes aegypti	0	0	24	24	15	Yadira Diaz
OL4	2025-06-11	2025-06-12	Aedes albopictus	0	0	1	0	0	Yadira Diaz
OL4	2025-06-11	2025-06-12	Psorophora columbiae	0	0	1	0	0	Yadira Diaz
OL4	2025-06-11	2025-06-12	Aedes tortilis	0	0	1	0	0	Yadira Diaz
OL4	2025-06-11	2025-06-12	Culex quinquefasciatus	0	0	11	18	3	Yadira Diaz
OL5	2025-06-11	2025-06-12	Culex quinquefasciatus	0	0	0	4	0	Monica Ramirez
OL5	2025-06-11	2025-06-12	Aedes albopictus	0	0	1	0	0	Monica Ramirez
OL5	2025-06-11	2025-06-12	Aedes aegypti	0	0	1	2	0	Monica Ramirez
OL6	2025-06-11	2025-06-12	Aedes aegypti	0	0	11	19	1	Yadira Diaz
OL6	2025-06-11	2025-06-12	Culex quinquefasciatus	0	0	7	5	1	Yadira Diaz
OL7	2025-06-11	2025-06-12	None	0	0	0	0	0	Yadira Diaz
OL8	2025-06-11	2025-06-12	Aedes aegypti	0	0	51	45	5	Yadira Diaz
OL8	2025-06-11	2025-06-12	Aedes tortilis	0	0	2	0	0	Yadira Diaz
OL8	2025-06-11	2025-06-12	Culex quinquefasciatus	0	0	7	20	2	Yadira Diaz
OL9	2025-06-11	2025-06-12	Aedes albopictus	0	0	1	0	0	Monica Ramirez
OL9	2025-06-11	2025-06-12	Culex quinquefasciatus	0	0	4	6	0	Monica Ramirez
OL9	2025-06-11	2025-06-12	Aedes tortilis	0	0	2	0	0	Monica Ramirez
OL9	2025-06-11	2025-06-12	Psorophora columbiae	0	0	1	0	0	Monica Ramirez
OL9	2025-06-11	2025-06-12	Aedes aegypti	0	0	5	8	4	Monica Ramirez
OL10	2025-06-11	2025-06-12	Culex quinquefasciatus	0	0	5	10	0	Monica Ramirez
OL10	2025-06-11	2025-06-12	Aedes aegypti	0	0	20	3	0	Monica Ramirez
OL11	2025-06-11	2025-06-12	None	0	0	0	0	0	Yadira Diaz
OL12	2025-06-11	2025-06-12	None	0	0	0	0	0	Monica Ramirez
OL13	2025-06-11	2025-06-12	None	0	0	0	0	0	Yadira Diaz
OL14	2025-06-11	2025-06-12	None	0	0	0	0	0	Monica Ramirez
OL15	2025-06-11	2025-06-12	None	0	0	0	0	0	Yadira Diaz
OL16	2025-06-11	2025-06-12	Aedes aegypti	0	0	78	98	3	Yadira Diaz
OL16	2025-06-11	2025-06-12	Wyoemyia vanduzeei	0	0	2	0	0	Yadira Diaz
OL16	2025-06-11	2025-06-12	Aedes albopictus	0	0	2	5	0	Yadira Diaz
OL16	2025-06-11	2025-06-12	Culex quinquefasciatus	0	0	7	17	1	Yadira Diaz
OL17	2025-06-11	2025-06-12	None	0	0	0	0	0	Monica Ramirez
OL18	2025-06-11	2025-06-12	Aedes aegypti	0	0	1	0	0	Monica Ramirez
OL19	2025-06-11	2025-06-12	Culex quinquefasciatus	0	0	10	7	0	Monica Ramirez
OL19	2025-06-11	2025-06-12	Aedes aegypti	0	0	17	28	2	Monica Ramirez
OL19	2025-06-11	2025-06-12	Aedes albopictus	0	0	1	0	0	Monica Ramirez
OL20	2025-06-11	2025-06-12	Culex quinquefasciatus	0	0	20	48	0	Monica Ramirez
OL20	2025-06-11	2025-06-12	Aedes aegypti	0	0	20	20	2	Monica Ramirez
OL20	2025-06-11	2025-06-12	Aedes albopictus	0	0	4	0	0	Monica Ramirez
OL21	2025-06-11	2025-06-12	Aedes aegypti	0	0	2	0	0	Monica Ramirez
OL21	2025-06-11	2025-06-12	Culex quinquefasciatus	0	0	11	2	0	Monica Ramirez
OL22	2025-06-11	2025-06-12	Aedes aegypti	0	0	3	16	2	Yadira Diaz
OL22	2025-06-11	2025-06-12	Aedes albopictus	0	0	1	0	0	Yadira Diaz
OL22	2025-06-11	2025-06-12	Culex quinquefasciatus	0	0	1	6	0	Yadira Diaz
OL23	2025-06-11	2025-06-12	Aedes aegypti	0	0	33	156	2	Yadira Diaz
OL23	2025-06-11	2025-06-12	Aedes albopictus	0	0	2	2	0	Yadira Diaz
OL23	2025-06-11	2025-06-12	Culex quinquefasciatus	0	1	7	35	7	Yadira Diaz
OL24	2025-06-11	2025-06-12	None	0	0	0	0	0	Yadira Diaz
OL25	2025-06-11	2025-06-12	Culex quinquefasciatus	0	0	3	12	0	Monica Ramirez
OL25	2025-06-11	2025-06-12	Wyoemyia vanduzeei	0	0	1	0	0	Monica Ramirez
OL25	2025-06-11	2025-06-12	Aedes aegypti	0	0	15	30	0	Monica Ramirez
OL26	2025-06-11	2025-06-12	Culex quinquefasciatus	0	0	3	6	0	Monica Ramirez
OL26	2025-06-11	2025-06-12	Aedes aegypti	0	0	28	4	0	Monica Ramirez
OL27	2025-06-11	2025-06-12	Aedes aegypti	0	0	33	16	4	Yadira Diaz
OL27	2025-06-11	2025-06-12	Aedes tortilis	0	0	1	0	0	Yadira Diaz
OL27	2025-06-11	2025-06-12	Culex quinquefasciatus	0	0	6	7	0	Yadira Diaz
OL28	2025-06-11	2025-06-12	Aedes tortilis	0	0	4	0	0	Monica Ramirez
OL28	2025-06-11	2025-06-12	Wyoemyia vanduzeei	0	0	4	0	0	Monica Ramirez
OL28	2025-06-11	2025-06-12	Culex quinquefasciatus	0	0	24	16	0	Monica Ramirez
OL28	2025-06-11	2025-06-12	Aedes aegypti	0	0	40	20	0	Monica Ramirez
OL29	2025-06-11	2025-06-12	Aedes aegypti	0	0	10	10	0	Yadira Diaz
OL29	2025-06-11	2025-06-12	Aedes albopictus	0	0	2	0	0	Yadira Diaz
OL30	2025-06-11	2025-06-12	Aedes aegypti	0	0	112	91	4	Yadira Diaz
OL30	2025-06-11	2025-06-12	Aedes albopictus	0	0	1	0	0	Yadira Diaz
OL30	2025-06-11	2025-06-12	Culex quinquefasciatus	0	0	9	31	0	Yadira Diaz
OL31	2025-06-11	2025-06-12	None	0	0	0	0	0	Yadira Diaz
OL32	2025-06-11	2025-06-12	Culex quinquefasciatus	0	0	8	22	0	Monica Ramirez
OL32	2025-06-11	2025-06-12	Aedes aegypti	0	0	10	2	0	Monica Ramirez
OL33	2025-06-11	2025-06-12	Culex quinquefasciatus	0	0	1	0	0	Monica Ramirez
OL33	2025-06-11	2025-06-12	Aedes aegypti	0	0	2	1	0	Monica Ramirez
OL34	2025-06-11	2025-06-12	Culex quinquefasciatus	0	0	20	22	0	Monica Ramirez
OL34	2025-06-11	2025-06-12	Aedes albopictus	0	0	2	0	0	Monica Ramirez
OL34	2025-06-11	2025-06-12	Aedes tortilis	0	0	8	0	0	Monica Ramirez
OL34	2025-06-11	2025-06-12	Aedes aegypti	0	0	58	27	3	Monica Ramirez
OL35	2025-06-11	2025-06-12	Aedes aegypti	0	0	2	7	0	Yadira Diaz
OL35	2025-06-11	2025-06-12	Culex quinquefasciatus	0	0	0	1	0	Yadira Diaz
OL36	2025-06-11	2025-06-12	None	0	0	0	0	0	Monica Ramirez
OL37	2025-06-11	2025-06-12	Culex quinquefasciatus	0	0	12	1	0	Monica Ramirez
OL37	2025-06-11	2025-06-12	Aedes aegypti	0	0	15	16	0	Monica Ramirez
OL38	2025-06-11	2025-06-12	Aedes aegypti	0	0	39	21	1	Yadira Diaz
OL38	2025-06-11	2025-06-12	Culex quinquefasciatus	0	0	6	8	0	Yadira Diaz
OL39	2025-06-11	2025-06-12	Aedes aegypti	0	0	24	32	3	Yadira Diaz
OL39	2025-06-11	2025-06-12	Culex quinquefasciatus	0	0	4	40	2	Yadira Diaz
OL39	2025-06-11	2025-06-12	Wyoemyia vanduzeei	0	0	2	0	0	Yadira Diaz
OL40	2025-06-11	2025-06-12	None	0	0	0	0	0	Yadira Diaz
OL41	2025-06-11	2025-06-12	Culex quinquefasciatus	0	0	18	12	0	Monica Ramirez
OL41	2025-06-11	2025-06-12	Aedes aegypti	0	0	4	4	0	Monica Ramirez
OL1	2025-06-13	2025-06-16	Aedes aegypti	0	0	28	35	4	Yadira Diaz
OL1	2025-06-13	2025-06-16	Aedes albopictus	0	0	2	0	0	Yadira Diaz
OL1	2025-06-13	2025-06-16	Culex quinquefasciatus	0	0	10	47	4	Yadira Diaz
OL2	2025-06-13	2025-06-16	Culex quinquefasciatus	0	0	32	60	0	Monica Ramirez
OL2	2025-06-13	2025-06-16	Aedes albopictus	0	0	4	0	0	Monica Ramirez
OL2	2025-06-13	2025-06-16	Aedes tortilis	0	0	13	0	0	Monica Ramirez
OL2	2025-06-13	2025-06-16	Wyeomyia mitchellii	0	0	1	0	0	Monica Ramirez
OL2	2025-06-13	2025-06-16	Aedes aegypti	0	0	55	2	5	Monica Ramirez
OL3	2025-06-13	2025-06-16	Aedes aegypti	0	0	1	2	0	Yadira Diaz
OL3	2025-06-13	2025-06-16	Aedes tortilis	0	0	1	0	0	Yadira Diaz
OL3	2025-06-13	2025-06-16	Culex quinquefasciatus	0	0	2	3	0	Yadira Diaz
OL4	2025-06-13	2025-06-16	Aedes aegypti	0	0	20	8	2	Monica Ramirez
OL4	2025-06-13	2025-06-16	Aedes tortilis	0	0	1	0	0	Monica Ramirez
OL4	2025-06-13	2025-06-16	Culex quinquefasciatus	0	0	10	0	6	Monica Ramirez
OL5	2025-06-13	2025-06-16	Aedes aegypti	0	0	6	1	0	Yadira Diaz
OL5	2025-06-13	2025-06-16	Aedes albopictus	0	0	1	0	0	Yadira Diaz
OL5	2025-06-13	2025-06-16	Culex quinquefasciatus	0	0	1	2	1	Yadira Diaz
OL6	2025-06-13	2025-06-16	Culex quinquefasciatus	0	0	7	10	0	Monica Ramirez
OL6	2025-06-13	2025-06-16	Aedes tortilis	0	0	3	0	0	Monica Ramirez
OL6	2025-06-13	2025-06-16	Aedes aegypti	0	0	12	9	0	Monica Ramirez
OL7	2025-06-13	2025-06-16	Aedes aegypti	0	0	1	0	0	Yadira Diaz
OL8	2025-06-13	2025-06-16	None	0	0	0	0	0	Monica Ramirez
OL9	2025-06-13	2025-06-16	Aedes aegypti	0	0	1	3	1	Yadira Diaz
OL9	2025-06-13	2025-06-16	Culex quinquefasciatus	0	0	4	4	0	Yadira Diaz
OL10	2025-06-13	2025-06-16	Culex quinquefasciatus	0	0	2	11	0	Monica Ramirez
OL10	2025-06-13	2025-06-16	Aedes aegypti	0	0	26	12	0	Monica Ramirez
OL11	2025-06-13	2025-06-16	None	0	0	0	0	0	Yadira Diaz
OL12	2025-06-13	2025-06-16	None	0	0	0	0	0	Monica Ramirez
OL13	2025-06-13	2025-06-16	Aedes aegypti	0	0	2	5	0	Yadira Diaz
OL13	2025-06-13	2025-06-16	Culex quinquefasciatus	0	0	0	3	2	Yadira Diaz
OL14	2025-06-13	2025-06-16	Aedes aegypti	0	0	1	0	0	Monica Ramirez
OL15	2025-06-13	2025-06-16	Aedes aegypti	0	0	29	19	4	Yadira Diaz
OL15	2025-06-13	2025-06-16	Aedes albopictus	0	0	1	0	0	Yadira Diaz
OL15	2025-06-13	2025-06-16	Culex quinquefasciatus	0	0	2	1	2	Yadira Diaz
OL16	2025-06-13	2025-06-16	None	0	0	0	0	0	Monica Ramirez
OL17	2025-06-13	2025-06-16	Culex quinquefasciatus	0	0	13	9	0	Monica Ramirez
OL17	2025-06-13	2025-06-16	Aedes albopictus	0	0	12	1	0	Monica Ramirez
OL17	2025-06-13	2025-06-16	Aedes tortilis	0	0	9	0	0	Monica Ramirez
OL17	2025-06-13	2025-06-16	Wyoemyia vanduzeei	0	0	5	0	0	Monica Ramirez
OL17	2025-06-13	2025-06-16	Aedes aegypti	0	0	25	44	2	Monica Ramirez
OL18	2025-06-13	2025-06-16	Aedes aegypti	0	0	38	7	5	Yadira Diaz
OL18	2025-06-13	2025-06-16	Aedes albopictus	0	0	2	2	0	Yadira Diaz
OL18	2025-06-13	2025-06-16	Culex coronator	0	0	1	0	0	Yadira Diaz
OL18	2025-06-13	2025-06-16	Culex quinquefasciatus	0	0	3	30	1	Yadira Diaz
OL19	2025-06-13	2025-06-16	Aedes aegypti	0	0	17	28	0	Yadira Diaz
OL19	2025-06-13	2025-06-16	Aedes albopictus	0	0	1	0	0	Yadira Diaz
OL19	2025-06-13	2025-06-16	Culex quinquefasciatus	0	0	3	11	2	Yadira Diaz
OL19	2025-06-13	2025-06-16	Aedes tortilis	0	0	0	0	1	Yadira Diaz
OL20	2025-06-13	2025-06-16	Culex quinquefasciatus	0	0	7	21	0	Monica Ramirez
OL20	2025-06-13	2025-06-16	Aedes aegypti	0	0	10	7	0	Monica Ramirez
OL21	2025-06-13	2025-06-16	Aedes aegypti	0	0	7	0	2	Yadira Diaz
OL21	2025-06-13	2025-06-16	Culex quinquefasciatus	0	0	2	4	2	Yadira Diaz
OL22	2025-06-13	2025-06-16	Culex quinquefasciatus	0	0	2	2	0	Monica Ramirez
OL22	2025-06-13	2025-06-16	Aedes tortilis	0	0	4	0	0	Monica Ramirez
OL22	2025-06-13	2025-06-16	Aedes aegypti	0	1	13	19	7	Monica Ramirez
OL23	2025-06-13	2025-06-16	None	0	0	0	0	0	Monica Ramirez
OL24	2025-06-13	2025-06-16	Aedes aegypti	4	3	18	92	1	Yadira Diaz
OL24	2025-06-13	2025-06-16	Culex quinquefasciatus	0	0	4	14	5	Yadira Diaz
OL25	2025-06-13	2025-06-16	None	0	0	0	0	0	Yadira Diaz
OL26	2025-06-13	2025-06-16	Culex quinquefasciatus	0	0	2	2	0	Monica Ramirez
OL26	2025-06-13	2025-06-16	Aedes aegypti	0	0	20	2	5	Monica Ramirez
OL27	2025-06-13	2025-06-16	None	0	0	0	0	0	Monica Ramirez
OL28	2025-06-13	2025-06-16	Aedes aegypti	0	0	48	40	0	Yadira Diaz
OL28	2025-06-13	2025-06-16	Aedes albopictus	0	0	2	0	0	Yadira Diaz
OL28	2025-06-13	2025-06-16	Culex coronator	0	0	3	0	0	Yadira Diaz
OL28	2025-06-13	2025-06-16	Wyoemyia vanduzeei	0	0	3	0	0	Yadira Diaz
OL28	2025-06-13	2025-06-16	Aedes tortilis	0	0	3	0	0	Yadira Diaz
OL28	2025-06-13	2025-06-16	Culex quinquefasciatus	0	0	6	16	0	Yadira Diaz
OL29	2025-06-13	2025-06-16	Aedes aegypti	1	0	20	19	0	Yadira Diaz
OL29	2025-06-13	2025-06-16	Aedes albopictus	0	0	2	0	0	Yadira Diaz
OL29	2025-06-13	2025-06-16	Culex quinquefasciatus	0	0	7	4	0	Yadira Diaz
OL30	2025-06-13	2025-06-16	Culex quinquefasciatus	0	0	9	16	0	Monica Ramirez
OL30	2025-06-13	2025-06-16	Aedes aegypti	1	0	94	100	1	Monica Ramirez
OL30	2025-06-13	2025-06-16	Aedes albopictus	0	0	1	0	0	Monica Ramirez
OL31	2025-06-13	2025-06-16	Aedes aegypti	0	0	11	3	3	Yadira Diaz
OL31	2025-06-13	2025-06-16	Culex quinquefasciatus	0	0	1	4	0	Yadira Diaz
OL32	2025-06-13	2025-06-16	Aedes aegypti	0	0	7	5	3	Monica Ramirez
OL32	2025-06-13	2025-06-16	Culex quinquefasciatus	0	0	0	3	0	Monica Ramirez
OL33	2025-06-13	2025-06-16	Aedes aegypti	0	0	9	3	0	Yadira Diaz
OL33	2025-06-13	2025-06-16	Aedes tortilis	0	0	2	0	0	Yadira Diaz
OL33	2025-06-13	2025-06-16	Culex quinquefasciatus	0	0	5	2	1	Yadira Diaz
OL34	2025-06-13	2025-06-16	Culex quinquefasciatus	0	0	18	10	0	Monica Ramirez
OL34	2025-06-13	2025-06-16	Aedes aegypti	0	0	32	16	8	Monica Ramirez
OL34	2025-06-13	2025-06-16	Aedes albopictus	0	0	2	0	0	Monica Ramirez
OL35	2025-06-13	2025-06-16	Aedes aegypti	0	0	1	17	0	Yadira Diaz
OL36	2025-06-13	2025-06-16	Aedes aegypti	0	0	10	9	0	Monica Ramirez
OL37	2025-06-13	2025-06-16	None	0	0	0	0	0	Monica Ramirez
OL38	2025-06-13	2025-06-16	Aedes aegypti	0	0	47	32	1	Yadira Diaz
OL38	2025-06-13	2025-06-16	Aedes albopictus	0	0	1	0	0	Yadira Diaz
OL38	2025-06-13	2025-06-16	Aedes tortilis	0	0	2	0	0	Yadira Diaz
OL38	2025-06-13	2025-06-16	Culex coronator	0	0	5	0	0	Yadira Diaz
OL38	2025-06-13	2025-06-16	Culex quinquefasciatus	0	0	6	5	0	Yadira Diaz
OL39	2025-06-13			0	0
OL40	2025-06-13	2025-06-16	Culex quinquefasciatus	0	0	4	4	0	Monica Ramirez
OL40	2025-06-13	2025-06-16	Aedes aegypti	0	0	0	1	2	Monica Ramirez
OL41	2025-06-13	2025-06-16	None	0	0	0	0	0	Yadira Diaz
OL1	2025-06-16	2025-06-17	Culex quinquefasciatus	0	0	4	31	0	Monica Ramirez
OL1	2025-06-16	2025-06-17	Wyoemyia vanduzeei	0	0	1	0	0	Monica Ramirez
OL1	2025-06-16	2025-06-17	Aedes aegypti	0	0	39	54	3	Monica Ramirez
OL2	2025-06-16	2025-06-17	Aedes aegypti	0	0	59	101	1	Yadira Diaz
OL2	2025-06-16	2025-06-17	Aedes albopictus	0	0	4	1	0	Yadira Diaz
OL2	2025-06-16	2025-06-17	Culex quinquefasciatus	0	0	8	21	2	Yadira Diaz
OL3	2025-06-16	2025-06-17	None	0	0	0	0	0	Monica Ramirez
OL4	2025-06-16	2025-06-17	Aedes aegypti	0	0	21	6	0	Yadira Diaz
OL4	2025-06-16	2025-06-17	Culex quinquefasciatus	0	0	7	6	1	Yadira Diaz
OL5	2025-06-16	2025-06-17	Culex quinquefasciatus	0	0	1	0	0	Monica Ramirez
OL5	2025-06-16	2025-06-17	Aedes aegypti	0	0	9	3	0	Monica Ramirez
OL6	2025-06-16	2025-06-17	None	0	0	0	0	0	Yadira Diaz
OL7	2025-06-16	2025-06-17	None	0	0	0	0	0	Monica Ramirez
OL8	2025-06-16	2025-06-17	Aedes aegypti	0	0	41	23	0	Yadira Diaz
OL8	2025-06-16	2025-06-17	Aedes albopictus	0	0	2	0	0	Yadira Diaz
OL8	2025-06-16	2025-06-17	Psorophora columbiae	0	0	1	0	0	Yadira Diaz
OL8	2025-06-16	2025-06-17	Aedes tortilis	0	0	1	0	0	Yadira Diaz
OL8	2025-06-16	2025-06-17	Culex quinquefasciatus	0	0	5	6	0	Yadira Diaz
OL9	2025-06-16	2025-06-17	Aedes aegypti	0	0	0	1	0	Monica Ramirez
OL10	2025-06-16	2025-06-17	None	0	0	0	0	0	Yadira Diaz
OL11	2025-06-16	2025-06-17	Aedes tortilis	0	0	1	0	0	Monica Ramirez
OL11	2025-06-16	2025-06-17	Culex quinquefasciatus	0	0	1	1	0	Monica Ramirez
OL11	2025-06-16	2025-06-17	Aedes aegypti	0	0	19	11	0	Monica Ramirez
OL12	2025-06-16	2025-06-17	Aedes aegypti	0	0	4	0	0	Yadira Diaz
OL12	2025-06-16	2025-06-17	Aedes albopictus	0	0	0	1	0	Yadira Diaz
OL13	2025-06-16	2025-06-17	None	0	0	0	0	0	Monica Ramirez
OL14	2025-06-16	2025-06-17	Aedes aegypti	0	0	1	0	0	Yadira Diaz
OL14	2025-06-16	2025-06-17	Culex quinquefasciatus	0	0	1	1	0	Yadira Diaz
OL15	2025-06-16	2025-06-17	Culex quinquefasciatus	0	0	3	1	0	Monica Ramirez
OL15	2025-06-16	2025-06-17	Aedes aegypti	0	0	2	2	0	Monica Ramirez
OL16	2025-06-16	2025-06-17	Aedes aegypti	0	0	1	5	0	Yadira Diaz
OL17	2025-06-16	2025-06-17	None	0	0	0	0	0	Monica Ramirez
OL18	2025-06-16	2025-06-17	Aedes aegypti	0	0	34	12	0	Yadira Diaz
OL18	2025-06-16	2025-06-17	Aedes albopictus	0	0	1	2	0	Yadira Diaz
OL18	2025-06-16	2025-06-17	Aedes tortilis	0	0	1	0	0	Yadira Diaz
OL18	2025-06-16	2025-06-17	Culex quinquefasciatus	0	0	4	6	0	Yadira Diaz
OL19	2025-06-16	2025-06-17	None	0	0	0	0	0	Monica Ramirez
OL20	2025-06-16	2025-06-17	Aedes aegypti	0	0	23	8	0	Yadira Diaz
OL20	2025-06-16	2025-06-17	Aedes albopictus	0	0	1	0	0	Yadira Diaz
OL20	2025-06-16	2025-06-17	Culex coronator	0	0	2	0	0	Yadira Diaz
OL20	2025-06-16	2025-06-17	Culex quinquefasciatus	0	0	8	39	2	Yadira Diaz
OL20	2025-06-16	2025-06-17	Aedes tortilis	0	0	1	0	0	Yadira Diaz
OL21	2025-06-16	2025-06-17	Culex quinquefasciatus	0	0	0	2	0	Monica Ramirez
OL21	2025-06-16	2025-06-17	Aedes aegypti	0	0	12	4	0	Monica Ramirez
OL21	2025-06-16	2025-06-17	Aedes albopictus	0	0	1	0	0	Monica Ramirez
OL22	2025-06-16	2025-06-17	None	0	0	0	0	0	Yadira Diaz
OL23	2025-06-16	2025-06-17	None	0	0	0	0	0	Monica Ramirez
OL24	2025-06-16	2025-06-17	None	0	0	0	0	0	Yadira Diaz
OL25	2025-06-16	2025-06-17	Culex quinquefasciatus	0	0	1	0	0	Monica Ramirez
OL26	2025-06-16	2025-06-17	None	0	0	0	0	0	Yadira Diaz
OL27	2025-06-16	2025-06-17	None	0	0	0	0	0	Monica Ramirez
OL28	2025-06-16	2025-06-17	None	0	0	0	0	0	Yadira Diaz
OL29	2025-06-16	2025-06-17	Aedes aegypti	0	0	2	0	0	Monica Ramirez
OL30	2025-06-16	2025-06-17	Aedes aegypti	0	0	22	5	0	Yadira Diaz
OL30	2025-06-16	2025-06-17	Aedes albopictus	0	0	1	0	0	Yadira Diaz
OL30	2025-06-16	2025-06-17	Wyoemyia vanduzeei	0	0	1	0	0	Yadira Diaz
OL31	2025-06-16	2025-06-17	None	0	0	0	0	0	Monica Ramirez
OL32	2025-06-16	2025-06-17	Aedes aegypti	0	0	4	0	0	Yadira Diaz
OL32	2025-06-16	2025-06-17	Culex quinquefasciatus	0	0	12	5	0	Yadira Diaz
OL33	2025-06-16	2025-06-17	Culex quinquefasciatus	0	0	5	0	0	Monica Ramirez
OL33	2025-06-16	2025-06-17	Aedes aegypti	0	0	3	0	0	Monica Ramirez
OL33	2025-06-16	2025-06-17	Aedes albopictus	0	0	1	0	0	Monica Ramirez
OL34	2025-06-16	2025-06-17	None	0	0	0	0	0	Yadira Diaz
OL35	2025-06-16	2025-06-17	None	0	0	0	0	0	Monica Ramirez
OL36	2025-06-16	2025-06-17	Aedes aegypti	0	0	16	4	0	Yadira Diaz
OL36	2025-06-16	2025-06-17	Culex quinquefasciatus	0	0	8	6	0	Yadira Diaz
OL37	2025-06-16	2025-06-17	None	0	0	0	0	0	Monica Ramirez
OL38	2025-06-16	2025-06-17	None	0	0	0	0	0	Yadira Diaz
OL39	2025-06-16	2025-06-17	Culex quinquefasciatus	0	0	19	3	0	Monica Ramirez
OL39	2025-06-16	2025-06-17	Aedes aegypti	0	0	16	27	0	Monica Ramirez
OL39	2025-06-16	2025-06-17	Wyeomyia mitchellii	0	0	1	0	0	Monica Ramirez
OL39	2025-06-16	2025-06-17	Wyoemyia vanduzeei	0	0	1	0	0	Monica Ramirez
OL39	2025-06-16	2025-06-17	Aedes albopictus	0	0	1	1	0	Monica Ramirez
OL39	2025-06-16	2025-06-17	Aedes tortilis	0	0	1	0	0	Monica Ramirez
OL40	2025-06-16	2025-06-17	None	0	0	0	0	0	Yadira Diaz
OL41	2025-06-16	2025-06-17	None	0	0	0	0	0	Monica Ramirez
OL1	2025-06-18	2025-06-20	Aedes aegypti	1	0	25	43	1	Yadira Diaz
OL1	2025-06-18	2025-06-20	Culex quinquefasciatus	0	0	20	68	8	Yadira Diaz
OL3	2025-06-18	2025-06-20	Aedes aegypti	0	0	5	0	0	Yadira Diaz
OL3	2025-06-18	2025-06-20	Culex quinquefasciatus	0	0	3	6	1	Yadira Diaz
OL3	2025-06-18	2025-06-20	Aedes tortilis	0	0	1	0	0	Yadira Diaz
OL5	2025-06-18	2025-06-20	Aedes aegypti	3	0	17	0	0	Yadira Diaz
OL5	2025-06-18	2025-06-20	Culex quinquefasciatus	0	0	8	2	2	Yadira Diaz
OL7	2025-06-18	2025-06-20	Aedes aegypti	0	0	2	0	0	Yadira Diaz	Partially eaten by ants
OL9	2025-06-18	2025-06-20	Aedes aegypti	0	0	5	2	0	Yadira Diaz
OL9	2025-06-18	2025-06-20	Culex quinquefasciatus	0	0	2	2	0	Yadira Diaz
OL11	2025-06-18	2025-06-20	Aedes aegypti	0	0	7	0	0	Yadira Diaz
OL11	2025-06-18	2025-06-20	Aedes albopictus	0	0	1	0	0	Yadira Diaz
OL11	2025-06-18	2025-06-20	Culex quinquefasciatus	0	0	3	0	0	Yadira Diaz
OL13	2025-06-18	2025-06-20	Aedes aegypti	0	0	4	3	0	Yadira Diaz
OL13	2025-06-18	2025-06-20	Culex quinquefasciatus	0	0	4	1	0	Yadira Diaz
OL15	2025-06-18	2025-06-20	Aedes aegypti	0	0	27	3	1	Yadira Diaz
OL15	2025-06-18	2025-06-20	Aedes albopictus	0	0	2	0	0	Yadira Diaz
OL15	2025-06-18	2025-06-20	Culex quinquefasciatus	0	0	10	2	3	Yadira Diaz
OL19	2025-06-18	2025-06-20	Aedes aegypti	0	0	20	4	0	Yadira Diaz
OL19	2025-06-18	2025-06-20	Aedes albopictus	0	0	2	0	0	Yadira Diaz
OL19	2025-06-18	2025-06-20	Culex quinquefasciatus	0	0	6	22	4	Yadira Diaz
OL19	2025-06-18	2025-06-20	Wyoemyia vanduzeei	0	0	1	0	0	Yadira Diaz
OL17	2025-06-18	2025-06-20	Aedes aegypti	0	0	20	31	0	Yadira Diaz
OL17	2025-06-18	2025-06-20	Aedes albopictus	0	0	10	2	0	Yadira Diaz
OL17	2025-06-18	2025-06-20	Wyoemyia vanduzeei	0	0	9	0	0	Yadira Diaz
OL17	2025-06-18	2025-06-20	Aedes triseriatus	0	0	1	0	0	Yadira Diaz
OL17	2025-06-18	2025-06-20	Aedes tortilis	0	0	1	0	0	Yadira Diaz
OL17	2025-06-18	2025-06-20	Culex quinquefasciatus	0	0	32	20	1	Yadira Diaz
OL21	2025-06-18	2025-06-20	Aedes aegypti	0	0	7	6	0	Yadira Diaz
OL21	2025-06-18	2025-06-20	Aedes albopictus	0	0	1	0	0	Yadira Diaz
OL21	2025-06-18	2025-06-20	Culex quinquefasciatus	0	0	5	3	0	Yadira Diaz
OL23	2025-06-18	2025-06-20	Aedes aegypti	0	0	20	20	1	Yadira Diaz
OL23	2025-06-18	2025-06-20	Culex quinquefasciatus	1	0	24	28	10	Yadira Diaz
OL23	2025-06-18	2025-06-20	Aedes tortilis	0	0	1	0	0	Yadira Diaz
OL25	2025-06-18	2025-06-20	Aedes aegypti	0	0	22	22	0	Yadira Diaz
OL25	2025-06-18	2025-06-20	Aedes tortilis	0	0	3	0	0	Yadira Diaz
OL25	2025-06-18	2025-06-20	Wyoemyia vanduzeei	0	0	6	0	0	Yadira Diaz
OL25	2025-06-18	2025-06-20	Culex quinquefasciatus	0	0	8	16	2	Yadira Diaz
OL27	2025-06-18	2025-06-24	Aedes aegypti	0	0	29	10	0	Yadira Diaz
OL27	2025-06-18	2025-06-24	Aedes albopictus	0	0	2	0	0	Yadira Diaz
OL27	2025-06-18	2025-06-24	Culex quinquefasciatus	0	0	5	1	0	Yadira Diaz
OL29	2025-06-18	2025-06-24	Aedes aegypti	0	0	17	12	0	Yadira Diaz
OL29	2025-06-18	2025-06-24	Culex quinquefasciatus	0	0	26	22	0	Yadira Diaz
OL29	2025-06-18	2025-06-24	Aedes albopictus	0	0	3	0	0	Yadira Diaz
OL29	2025-06-18	2025-06-24	Wyoemyia vanduzeei	0	0	2	0	0	Yadira Diaz
OL31	2025-06-18	2025-06-24	Aedes aegypti	0	0	6	0	0	Yadira Diaz
OL31	2025-06-18	2025-06-24	Culex quinquefasciatus	0	0	7	30	3	Yadira Diaz
OL33	2025-06-18	2025-06-24	Aedes aegypti	0	0	8	1	0	Yadira Diaz
OL33	2025-06-18	2025-06-24	Aedes albopictus	0	0	1	0	0	Yadira Diaz
OL33	2025-06-18	2025-06-24	Culex quinquefasciatus	0	0	4	5	4	Yadira Diaz
OL35	2025-06-18	2025-06-24	Aedes aegypti	0	0	4	6	0	Yadira Diaz
OL35	2025-06-18	2025-06-24	Culex quinquefasciatus	0	0	2	10	0	Yadira Diaz
OL37	2025-06-18	2025-06-24	Aedes aegypti	0	0	33	7	0	Yadira Diaz
OL37	2025-06-18	2025-06-24	Aedes albopictus	0	0	1	0	0	Yadira Diaz
OL37	2025-06-18	2025-06-24	Culex quinquefasciatus	0	0	0	2	0	Yadira Diaz
OL39	2025-06-18	2025-06-24	Aedes aegypti	0	0	17	33	0	Yadira Diaz
OL39	2025-06-18	2025-06-24	Wyoemyia vanduzeei	0	0	7	0	0	Yadira Diaz
OL39	2025-06-18	2025-06-24	Culex quinquefasciatus	0	0	19	50	1	Yadira Diaz
OL39	2025-06-18	2025-06-24	Aedes albopictus	0	0	2	1	0	Yadira Diaz
OL41	2025-06-18	2025-06-24	Aedes aegypti	0	0	3	3	0	Yadira Diaz
OL41	2025-06-18	2025-06-24	Aedes tortilis	0	0	2	0	0	Yadira Diaz
OL41	2025-06-18	2025-06-24	Culex quinquefasciatus	0	0	17	6	2	Yadira Diaz
OL2	2025-06-18	2025-06-20	Culex quinquefasciatus	0	0	40	28	0	Monica Ramirez
OL2	2025-06-18	2025-06-20	Aedes albopictus	0	0	5	1	0	Monica Ramirez
OL2	2025-06-18	2025-06-20	Aedes triseriatus	0	0	1	0	0	Monica Ramirez
OL2	2025-06-18	2025-06-20	Aedes tortilis	0	0	1	0	0	Monica Ramirez
OL2	2025-06-18	2025-06-20	Aedes aegypti	1	0	47	32	8	Monica Ramirez
OL4	2025-06-18	2025-06-20	Culex quinquefasciatus	0	0	15	9	0	Monica Ramirez
OL4	2025-06-18	2025-06-20	Aedes aegypti	4	0	9	5	2	Monica Ramirez
OL6	2025-06-18	2025-06-20	Culex quinquefasciatus	0	0	32	52	0	Monica Ramirez
OL6	2025-06-18	2025-06-20	Aedes albopictus	0	0	1	0	0	Monica Ramirez
OL6	2025-06-18	2025-06-20	Wyoemyia vanduzeei	0	0	1	0	0	Monica Ramirez
OL6	2025-06-18	2025-06-20	Aedes aegypti	0	0	14	14	2	Monica Ramirez
OL8	2025-06-18	2025-06-20	Culex quinquefasciatus	0	0	1	17	0	Monica Ramirez
OL8	2025-06-18	2025-06-20	Aedes aegypti	0	0	30	13	2	Monica Ramirez
OL10	2025-06-18	2025-06-20	Culex quinquefasciatus	0	0	13	18	0	Monica Ramirez
OL10	2025-06-18	2025-06-20	Aedes aegypti	1	0	4	6	5	Monica Ramirez
OL12	2025-06-18	2025-06-20	None	0	0	0	0	0	Monica Ramirez
OL14	2025-06-18	2025-06-20	Culex quinquefasciatus	0	0	3	1	0	Monica Ramirez
OL14	2025-06-18	2025-06-20	Aedes aegypti	0	0	0	0	1	Monica Ramirez
OL16	2025-06-18	2025-06-20	Culex coronator	0	0	1	0	0	Monica Ramirez
OL16	2025-06-18	2025-06-20	Culex quinquefasciatus	0	0	6	7	0	Monica Ramirez
OL16	2025-06-18	2025-06-20	Wyoemyia vanduzeei	0	0	3	0	0	Monica Ramirez
OL16	2025-06-18	2025-06-20	Aedes aegypti	0	0	36	24	2	Monica Ramirez
OL16	2025-06-18	2025-06-20	Aedes albopictus	0	0	1	1	0	Monica Ramirez
OL18	2025-06-18	2025-06-24	Culex quinquefasciatus	0	0	70	90	0	Monica Ramirez
OL18	2025-06-18	2025-06-24	Aedes albopictus	0	0	1	3	0	Monica Ramirez
OL18	2025-06-18	2025-06-24	Aedes aegypti	0	0	19	22	2	Monica Ramirez
OL20	2025-06-18	2025-06-24	Culex quinquefasciatus	0	0	8	224	0	Monica Ramirez
OL20	2025-06-18	2025-06-24	Aedes albopictus	0	0	2	1	0	Monica Ramirez
OL20	2025-06-18	2025-06-24	Aedes aegypti	0	0	29	48	0	Monica Ramirez
OL22	2025-06-18	2025-06-24	Culex quinquefasciatus	0	0	3	10	0	Monica Ramirez
OL22	2025-06-18	2025-06-24	Aedes albopictus	0	0	1	1	0	Monica Ramirez
OL22	2025-06-18	2025-06-24	Aedes tortilis	0	0	1	0	0	Monica Ramirez
OL22	2025-06-18	2025-06-24	Wyoemyia vanduzeei	0	0	1	0	0	Monica Ramirez
OL22	2025-06-18	2025-06-24	Aedes aegypti	0	0	17	20	1	Monica Ramirez
OL24	2025-06-18	2025-06-24	Culex quinquefasciatus	0	0	28	28	0	Monica Ramirez
OL24	2025-06-18	2025-06-24	Aedes aegypti	0	0	19	16	0	Monica Ramirez
OL26	2025-06-18	2025-06-24	Culex quinquefasciatus	0	0	5	6	0	Monica Ramirez
OL26	2025-06-18	2025-06-24	Aedes aegypti	0	0	10	5	0	Monica Ramirez
OL28	2025-06-18	2025-06-24	Culex quinquefasciatus	0	0	55	85	0	Monica Ramirez
OL28	2025-06-18	2025-06-24	Aedes albopictus	0	0	5	0	0	Monica Ramirez
OL28	2025-06-18	2025-06-24	Aedes tortilis	0	0	2	0	0	Monica Ramirez
OL28	2025-06-18	2025-06-24	Wyoemyia vanduzeei	0	0	9	0	0	Monica Ramirez
OL28	2025-06-18	2025-06-24	Aedes aegypti	0	0	31	15	5	Monica Ramirez
OL30	2025-06-18	2025-06-24	Culex quinquefasciatus	0	0	56	49	0	Monica Ramirez
OL30	2025-06-18	2025-06-24	Wyoemyia vanduzeei	0	0	1	0	0	Monica Ramirez
OL30	2025-06-18	2025-06-24	Aedes albopictus	0	0	3	0	0	Monica Ramirez
OL30	2025-06-18	2025-06-24	Aedes aegypti	0	0	115	53	7	Monica Ramirez
OL32	2025-06-18	2025-06-24	Culex quinquefasciatus	0	0	20	19	0	Monica Ramirez
OL32	2025-06-18	2025-06-24	Aedes aegypti	0	0	5	1	0	Monica Ramirez
OL34	2025-06-18	2025-06-24	Culex quinquefasciatus	0	0	18	3	0	Monica Ramirez
OL34	2025-06-18	2025-06-24	Aedes aegypti	0	0	49	13	0	Monica Ramirez
OL36	2025-06-18	2025-06-24	Culex quinquefasciatus	0	0	2	7	0	Monica Ramirez
OL36	2025-06-18	2025-06-24	Aedes aegypti	0	0	4	2	0	Monica Ramirez
OL38	2025-06-18	2025-06-24	Culex quinquefasciatus	0	0	11	2	0	Monica Ramirez
OL38	2025-06-18	2025-06-24	Aedes aegypti	0	0	30	6	0	Monica Ramirez
OL40	2025-06-18	2025-06-24	Culex quinquefasciatus	0	0	14	9	0	Monica Ramirez
OL40	2025-06-18	2025-06-24	Aedes aegypti	0	0	5	1	0	Monica Ramirez
OL1	2025-06-20	2025-06-26	Culex quinquefasciatus	0	0	42	77	0	Monica Ramirez
OL1	2025-06-20	2025-06-26	Aedes aegypti	2	0	23	9	6	Monica Ramirez
OL3	2025-06-20	2025-06-26	Aedes albopictus	0	0	1	0	0	Monica Ramirez
OL3	2025-06-20	2025-06-26	Aedes aegypti	0	0	0	1	0	Monica Ramirez
OL6	2025-06-20	2025-06-26	Culex quinquefasciatus	0	0	16	8	0	Monica Ramirez
OL6	2025-06-20	2025-06-26	Aedes aegypti	2	0	1	4	1	Monica Ramirez
OL8	2025-06-20	2025-06-26	Culex quinquefasciatus	0	0	6	30	0	Monica Ramirez
OL8	2025-06-20	2025-06-26	Aedes aegypti	3	0	35	12	2	Monica Ramirez
OL11	2025-06-20	2025-06-26	Culex quinquefasciatus	0	0	1	1	0	Monica Ramirez
OL11	2025-06-20	2025-06-26	Aedes aegypti	0	0	1	4	4	Monica Ramirez
OL13	2025-06-20	2025-06-26	None	0	0	0	0	0	Monica Ramirez
OL15	2025-06-20	2025-06-26	Culex quinquefasciatus	0	0	11	2	0	Monica Ramirez
OL15	2025-06-20	2025-06-26	Aedes aegypti	0	0	14	8	1	Monica Ramirez
OL17	2025-06-20	2025-06-26	Culex quinquefasciatus	0	0	7	5	0	Monica Ramirez
OL17	2025-06-20	2025-06-26	Aedes tortilis	0	0	1	0	0	Monica Ramirez
OL17	2025-06-20	2025-06-26	Wyoemyia vanduzeei	0	0	1	0	0	Monica Ramirez
OL17	2025-06-20	2025-06-26	Aedes aegypti	0	0	10	5	0	Monica Ramirez
OL17	2025-06-20	2025-06-26	Aedes albopictus	0	0	1	0	0	Monica Ramirez
OL19	2025-06-20	2025-06-26	Culex quinquefasciatus	0	0	16	20	0	Monica Ramirez
OL19	2025-06-20	2025-06-26	Aedes aegypti	0	0	11	2	3	Monica Ramirez
OL21	2025-06-20	2025-06-26	Culex quinquefasciatus	0	0	8	4	0	Monica Ramirez
OL21	2025-06-20	2025-06-26	Aedes aegypti	0	0	18	2	1	Monica Ramirez
OL21	2025-06-20	2025-06-26	Aedes albopictus	0	0	1	0	0	Monica Ramirez
OL23	2025-06-20	2025-06-26	Culex quinquefasciatus	0	0	7	0	0	Monica Ramirez
OL23	2025-06-20	2025-06-26	Aedes aegypti	0	1	12	7	10	Monica Ramirez
OL25	2025-06-20	2025-06-26	Culex quinquefasciatus	0	0	5	3	0	Monica Ramirez
OL25	2025-06-20	2025-06-26	Aedes albopictus	0	0	2	0	0	Monica Ramirez
OL25	2025-06-20	2025-06-26	Wyoemyia vanduzeei	0	0	1	0	0	Monica Ramirez
OL25	2025-06-20	2025-06-26	Aedes aegypti	0	0	2	2	2	Monica Ramirez
OL27	2025-06-20	2025-06-26	Culex quinquefasciatus	0	0	13	3	0	Monica Ramirez
OL27	2025-06-20	2025-06-26	Aedes aegypti	0	0	17	7	0	Monica Ramirez
OL29	2025-06-20	2025-06-26	Culex quinquefasciatus	0	0	10	1	0	Monica Ramirez
OL29	2025-06-20	2025-06-26	Aedes aegypti	0	0	13	5	0	Monica Ramirez
OL29	2025-06-20	2025-06-26	Aedes albopictus	0	0	2	0	0	Monica Ramirez
OL31	2025-06-20	2025-06-26	Culex quinquefasciatus	0	0	2	8	0	Monica Ramirez
OL31	2025-06-20	2025-06-26	Aedes taeniorhynchus	0	0	1	0	0	Monica Ramirez
OL31	2025-06-20	2025-06-26	Aedes aegypti	0	0	4	0	5	Monica Ramirez
OL34	2025-06-20	2025-06-26	Culex quinquefasciatus	0	0	1	0	0	Monica Ramirez
OL34	2025-06-20	2025-06-26	Aedes aegypti	0	0	2	1	2	Monica Ramirez
OL36	2025-06-20	2025-06-26	Culex quinquefasciatus	0	0	2	2	0	Monica Ramirez
OL36	2025-06-20	2025-06-26	Aedes aegypti	0	0	1	1	0	Monica Ramirez
OL38	2025-06-20	2025-06-26	None	0	0	0	0	0	Monica Ramirez
OL40	2025-06-20	2025-06-26	Culex quinquefasciatus	0	0	4	13	0	Monica Ramirez
OL40	2025-06-20	2025-06-26	Aedes aegypti	0	0	1	0	0	Monica Ramirez
OL2	2025-06-20	2025-06-24	Aedes aegypti	4	0	43	22	4	Yadira Diaz
OL2	2025-06-20	2025-06-24	Culex quinquefasciatus	0	1	10	43	14	Yadira Diaz
OL2	2025-06-20	2025-06-24	Aedes albopictus	0	0	3	0	0	Yadira Diaz
OL2	2025-06-20	2025-06-24	Aedes tortilis	0	0	2	0	0	Yadira Diaz
OL4	2025-06-20	2025-06-24	Aedes aegypti	1	0	11	1	2	Yadira Diaz
OL4	2025-06-20	2025-06-24	Aedes albopictus	0	0	1	0	0	Yadira Diaz
OL4	2025-06-20	2025-06-24	Culex quinquefasciatus	0	0	8	9	5	Yadira Diaz
OL7	2025-06-20	2025-06-24	Aedes aegypti	0	0	1	0	0	Yadira Diaz	Ants attack
OL9	2025-06-20	2025-06-24	Aedes aegypti	0	0	2	2	1	Yadira Diaz
OL9	2025-06-20	2025-06-24	Aedes tortilis	0	0	3	0	0	Yadira Diaz
OL9	2025-06-20	2025-06-24	Culex quinquefasciatus	0	0	3	1	2	Yadira Diaz
OL12	2025-06-20	2025-06-24	Aedes aegypti	0	0	3	0	0	Yadira Diaz
OL12	2025-06-20	2025-06-24	Culex quinquefasciatus	0	0	1	1	0	Yadira Diaz
OL14	2025-06-20	2025-06-24	Aedes aegypti	0	0	0	0	1	Yadira Diaz	Ants attack
OL18	2025-06-20	2025-06-24	Aedes aegypti	0	0	30	4	0	Yadira Diaz
OL18	2025-06-20	2025-06-24	Aedes albopictus	0	0	0	2	0	Yadira Diaz
OL18	2025-06-20	2025-06-24	Aedes triseriatus	0	0	1	0	0	Yadira Diaz
OL18	2025-06-20	2025-06-24	Culex quinquefasciatus	0	0	2	61	4	Yadira Diaz
OL16	2025-06-20	2025-06-24	Aedes aegypti	0	0	38	29	2	Yadira Diaz
OL16	2025-06-20	2025-06-24	Aedes albopictus	0	0	1	1	0	Yadira Diaz
OL16	2025-06-20	2025-06-24	Wyoemyia vanduzeei	0	0	3	0	0	Yadira Diaz
OL16	2025-06-20	2025-06-24	Culex quinquefasciatus	0	0	5	7	4	Yadira Diaz
OL20	2025-06-20	2025-06-24	Aedes aegypti	0	0	35	26	3	Yadira Diaz
OL20	2025-06-20	2025-06-24	Aedes albopictus	0	0	7	3	0	Yadira Diaz
OL20	2025-06-20	2025-06-24	Culex quinquefasciatus	0	0	28	248	6	Yadira Diaz
OL20	2025-06-20	2025-06-24	Culex coronator	0	0	1	0	0	Yadira Diaz
OL22	2025-06-20	2025-06-26	Aedes aegypti	0	0	20	15	1	Yadira Diaz
OL22	2025-06-20	2025-06-26	Aedes albopictus	0	0	2	0	0	Yadira Diaz
OL22	2025-06-20	2025-06-26	Aedes tortilis	0	0	2	0	0	Yadira Diaz
OL22	2025-06-20	2025-06-26	Culex quinquefasciatus	0	0	5	14	0	Yadira Diaz
OL22	2025-06-20	2025-06-26	Culex coronator	0	0	1	0	0	Yadira Diaz
OL24	2025-06-20	2025-06-26	None	0	0	0	0	0	Yadira Diaz
OL26	2025-06-20	2025-06-26	Aedes aegypti	0	0	9	7	0	Yadira Diaz
OL26	2025-06-20	2025-06-26	Culex quinquefasciatus	0	0	2	3	4	Yadira Diaz
OL28	2025-06-20	2025-06-26	Aedes aegypti	0	0	9	4	1	Yadira Diaz
OL28	2025-06-20	2025-06-26	Aedes albopictus	0	0	5	2	0	Yadira Diaz
OL28	2025-06-20	2025-06-26	Wyeomyia mitchellii	0	0	1	0	0	Yadira Diaz
OL28	2025-06-20	2025-06-26	Wyoemyia vanduzeei	0	0	3	0	0	Yadira Diaz
OL28	2025-06-20	2025-06-26	Culex quinquefasciatus	0	0	8	21	6	Yadira Diaz
OL30	2025-06-20	2025-06-26	Aedes aegypti	0	0	114	67	0	Yadira Diaz
OL30	2025-06-20	2025-06-26	Aedes albopictus	0	0	3	0	0	Yadira Diaz
OL30	2025-06-20	2025-06-26	Culex quinquefasciatus	0	0	8	36	4	Yadira Diaz
OL30	2025-06-20	2025-06-26	Culex coronator	0	0	1	0	0	Yadira Diaz
OL32	2025-06-20	2025-06-26	Aedes aegypti	0	0	4	0	1	Yadira Diaz
OL32	2025-06-20	2025-06-26	Culex quinquefasciatus	0	1	15	5	2	Yadira Diaz
OL32	2025-06-20	2025-06-26	Aedes tortilis	0	0	1	0	0	Yadira Diaz
OL35	2025-06-20	2025-06-26	Aedes aegypti	0	0	3	12	0	Yadira Diaz
OL35	2025-06-20	2025-06-26	Culex quinquefasciatus	0	0	5	14	3	Yadira Diaz
OL35	2025-06-20	2025-06-26	Aedes albopictus	0	0	1	0	0	Yadira Diaz
OL37	2025-06-20	2025-06-26	Aedes aegypti	0	0	18	4	0	Yadira Diaz
OL37	2025-06-20	2025-06-26	Culex quinquefasciatus	0	0	1	2	2	Yadira Diaz
OL39	2025-06-20	2025-06-26	Aedes aegypti	0	0	15	12	0	Yadira Diaz
OL39	2025-06-20	2025-06-26	Aedes albopictus	0	0	4	1	0	Yadira Diaz
OL39	2025-06-20	2025-06-26	Wyoemyia vanduzeei	0	0	8	0	0	Yadira Diaz
OL39	2025-06-20	2025-06-26	Culex quinquefasciatus	0	0	12	22	5	Yadira Diaz
OL41	2025-06-20	2025-06-26	Culex quinquefasciatus	0	0	3	0	0	Yadira Diaz	Partially eaten by ants
OL41	2025-06-20	2025-06-26	Aedes tortilis	0	0	1	0	0	Yadira Diaz
OL5	2025-06-20	2025-06-24	Aedes aegypti	0	0	13	0	0	Magic Vang
OL5	2025-06-20	2025-06-24	Culex quinquefasciatus	0	0	10	16	1	Magic Vang
OL5	2025-06-20	2025-06-24	Aedes albopictus	0	0	1	0	0	Magic Vang
OL33	2025-06-20	2025-06-24	Aedes aegypti	0	0	7	0	0	Magic Vang
OL33	2025-06-20	2025-06-24	Culex quinquefasciatus	0	0	7	1	1	Magic Vang
OL33	2025-06-20	2025-06-24	Aedes tortilis	0	0	2	0	0	Magic Vang
OL33	2025-06-20	2025-06-24	Aedes albopictus	0	0	1	0	0	Magic Vang
OL10	2025-06-20	2025-06-24	Aedes aegypti	2	0	10	10	1	Magic Vang
OL10	2025-06-20	2025-06-24	Aedes albopictus	0	0	2	0	0	Magic Vang
OL10	2025-06-20	2025-06-24	Aedes bahamensis	0	0	1	0	0	Magic Vang
OL10	2025-06-20	2025-06-24	Culex quinquefasciatus	1	0	6	21	4	Magic Vang

## Sheet: Total specimens_Redlands
	species	marked_f	marked_m	unmarked_f	unmarked_m	bloodfed	marked_total	unmarked_total	total
	Anopheles crucians	0	0	3	0	0	0	3	3
	Aedes aegypti	136	80	8954	14465	23	216	23442	23658
	Aedes albopictus	6	3	397	127	3	9	527	536
	Aedes triseriatus	0	0	6	8	0	0	14	14
	Aedes tortilis	0	0	2	0	0	0	2	2
	Anopheles atropos	0	0	1	0	0	0	1	1
	Anopheles quadrimaculatus	0	0	2	0	0	0	2	2
	Culex biscaynensis	0	0	12	4	0	0	16	16
	Culex coronator	0	0	324	13	1	0	338	338
	Culex erraticus	0	0	4	0	0	0	4	4
	Culex interrogator	0	0	5	0	0	0	5	5
	Culex nigripalpus	0	0	4	0	0	0	4	4
	Culex quinquefasciatus	9	0	4549	3748	274	9	8571	8580
	Wyeomyia mitchellii	0	0	374	1	0	0	375	375
	Wyoemyia vanduzeei	0	0	190	4	0	0	194	194
	None								34
	species	marked_f	marked_m	unmarked_f	unmarked_m	bloodfed	marked_total	unmarked_total	total
	Aedes aegypti	136	80	8954	14465	23	216	23442	23658
	Culex quinquefasciatus	9	0	4549	3748	274	9	8571	8580
	Aedes albopictus	6	3	397	127	3	9	527	536
	Wyeomyia mitchellii	0	0	374	1	0	0	375	375
	Culex coronator	0	0	324	13	1	0	338	338
	Wyoemyia vanduzeei	0	0	190	4	0	0	194	194
	Culex biscaynensis	0	0	12	4	0	0	16	16
	Aedes triseriatus	0	0	6	8	0	0	14	14
	Culex interrogator	0	0	5	0	0	0	5	5
	Culex erraticus	0	0	4	0	0	0	4	4
	Culex nigripalpus	0	0	4	0	0	0	4	4
	Anopheles crucians	0	0	3	0	0	0	3	3
	Anopheles quadrimaculatus	0	0	2	0	0	0	2	2
	Aedes tortilis	0	0	2	0	0	0	2	2
	Anopheles atropos	0	0	1	0	0	0	1	1
	None								34

## Sheet: Total specimens_OpaLocka
	species	marked_f	marked_m	unmarked_f	unmarked_m	bloodfed	marked_total	unmarked_total	total
	Aedes aegypti	31	5	4283	3219	245	36	7747	7783
	Aedes albopictus	0	0	230	78	1	0	309	309
	Aedes triseriatus	0	0	3	0	0	0	3	3
	Aedes tortilis	0	0	111	19	2	0	132	132
	Aedes bahamensis	0	0	1	0	0	0	1	1
	Aedes taeniorhynchus	0	0	1	0	0	0	1	1
	Anopheles quadrimaculatus	0	0	1	0	0	0	1	1
	Culex coronator	0	0	67	0	0	0	67	67
	Culex quinquefasciatus	2	3	2722	5612	382	5	8716	8721
	Wyeomyia mitchellii	0	0	7	0	0	0	7	7
	Wyoemyia vanduzeei	0	0	119	0	0	0	119	119
	Psorophora columbiae	0	0	3	0	0	0	3	3
	None	0	0	0	0	0	0	0	118
	species	marked_f	marked_m	unmarked_f	unmarked_m	bloodfed	marked_total	unmarked_total	total
	Culex quinquefasciatus	2	3	2722	5612	382	5	8716	8721
	Aedes aegypti	31	5	4283	3219	245	36	7747	7783
	Aedes albopictus	0	0	230	78	1	0	309	309
	Aedes tortilis	0	0	111	19	2	0	132	132
	Wyoemyia vanduzeei	0	0	119	0	0	0	119	119
	Culex coronator	0	0	67	0	0	0	67	67
	Wyeomyia mitchellii	0	0	7	0	0	0	7	7
	Aedes triseriatus	0	0	3	0	0	0	3	3
	Psorophora columbiae	0	0	3	0	0	0	3	3
	Aedes bahamensis	0	0	1	0	0	0	1	1
	Aedes taeniorhynchus	0	0	1	0	0	0	1	1
	Anopheles quadrimaculatus	0	0	1	0	0	0	1	1
	None								118
